# Supplementary material for: Derivation of human retinal cell densities using high‐density, spatially localized optical coherence tomography data from the human retina
Source: J Comp Neurol. 2023 Apr 19;531(11):1108–25. doi: 10.1002/cne.25483 (PMC10953454; doi:10.1002/cne.25483)
Supplement: Supplementary file 1 — Supplementary Table [file CNE-531-1108-s001.xlsx]

## Sheet: Ganglion Cell Density cellsmm3
169060	171467	172769	173253	172823	172396	172612	174469	177177	179101	179719	180408	182508	185315	189750	194593	198893	201846	203511	204261	204663	205528	206322	206960	207942	208394	206930	204552	201944	200321	199782	200523	202377	203067	203652	203898	202862	200983	197921	195352	194789	193382	190037	187114	185020	182776	180283	177347	173620	172240
169853	172543	174678	176107	176430	176815	177988	178893	179759	180427	182725	184958	187116	190595	195374	201196	206231	209514	212537	214807	216280	217539	217358	216575	215488	214019	213092	212569	211790	210636	210014	209110	207700	205723	203760	202843	202110	201186	200832	201316	203262	203084	200562	197885	195991	194429	192475	188926	184677	180852
167271	170733	174569	177976	179997	181446	182708	183163	185652	190457	195089	199269	203104	206276	208701	211224	213691	217972	221596	224426	225369	227539	226449	225127	220797	217287	217816	219015	218355	214727	210585	208821	207804	207079	206536	207961	208505	207119	207411	207633	207133	206362	205954	205945	205864	205385	204468	203110	200319	196673
144538	146869	150872	155403	159005	160789	162730	169047	177996	186414	195542	202970	209367	214651	217353	223240	229870	232787	234764	239584	241739	241534	241991	238696	236976	237375	238214	239960	238933	234608	230069	227483	224355	220642	217156	212780	210816	211924	211204	213196	214790	214203	214918	217193	219183	218699	215253	211608	208963	206674
149752	153644	156332	159275	162467	164813	171591	178821	187955	197770	206482	213411	218677	221392	231710	235283	232039	234212	236884	237571	244788	249766	251032	250410	248399	247129	247391	247938	247006	243943	241221	239413	236828	234191	231287	227661	224620	222740	221903	218873	214997	218653	223143	222846	220821	216277	212652	208494	205191	203173
153835	157540	161713	165614	169508	178111	187238	196180	204412	210900	216761	219738	224863	234334	237191	239048	241109	238933	242295	246440	248578	249768	249926	249920	250431	251773	250925	248077	244507	232978	231625	240413	239882	239582	240372	241481	242023	240459	238244	234656	231364	227265	223704	225428	227267	224288	222990	220295	215826	211791
153584	157338	161693	165902	174094	183519	194148	203065	210820	218032	220915	227608	233650	232219	238067	239535	245143	250128	252943	256567	260872	263822	265836	260200	259777	258760	255152	248997	243687	247374	246078	239203	239139	237371	235382	236691	239118	246180	245988	244190	239788	234031	230469	227909	226736	230606	230315	228157	225869	225026
159107	163157	166390	172221	180611	189512	198963	207247	215810	219854	230895	235367	234422	240262	241649	249072	253028	257355	260004	263204	263799	265024	265834	271591	271395	270243	267394	263085	259164	255453	253632	253109	252047	250564	249335	250350	251632	247181	249889	253339	254345	248611	241847	235326	232612	230147	234563	236897	234128	229401
162357	163350	166991	177306	187557	198736	209712	220178	226227	237310	242254	244438	248327	252537	258014	262076	266591	270001	268628	267929	275361	280292	278571	274824	271404	269500	269247	268753	267818	266504	266365	266222	263516	259300	255384	255201	257949	261517	263285	260256	252876	252120	251375	247575	244476	243217	243108	243779	246798	242810
163307	166816	177207	186894	198406	208159	218397	222329	234797	240281	244590	248701	255244	260245	266559	271804	274872	273500	280146	287517	291278	292689	291865	290631	290129	288942	287151	284372	280985	276033	273924	274852	274772	272462	269507	267550	264367	262417	262118	262028	261937	258373	255042	259911	258518	252382	244981	240812	235837	236275
173865	184072	192938	203335	210686	219056	223243	233425	239154	243007	246932	253387	258220	264354	270942	271622	273445	280898	283900	288710	296553	303985	307241	307340	305446	301679	297982	294278	290501	285545	282797	284280	286831	289283	289616	288942	286669	284243	280664	273977	270417	271395	272991	266130	261500	256752	247637	240259	237661	234927
181512	193119	205987	215518	223057	226606	233124	239214	240409	247661	256397	264880	274590	282072	280473	285259	287582	288407	292671	301255	308663	314557	317786	317831	316084	315008	314566	312430	307095	299956	297074	300469	304730	308210	310372	312486	312595	308584	301544	292178	283584	275295	272204	273049	269958	262496	259641	249191	239185	234090
191933	202888	216358	226877	234706	237169	246081	240825	248032	252855	259089	268935	278946	282472	290575	293900	296304	302851	309717	314053	316245	318618	322999	327012	327913	325226	322044	318057	312988	307568	308228	313783	316918	317065	317735	321382	325226	324639	320471	314527	307361	298355	288947	282934	281959	276919	263784	256627	244860	236325
194171	208251	219378	229874	232485	246964	244536	252893	255954	261198	268273	274005	274645	282760	287684	294019	305543	315311	321922	327151	330859	335029	339747	343406	344132	341147	336968	333914	332119	330769	333192	337889	339756	338127	336788	338333	341081	344520	344324	341215	334618	326254	315483	302560	289909	284001	277282	263276	255588	243363
202293	216768	228141	233073	241673	245437	252580	259023	268236	275526	282208	283282	290967	293997	297914	309932	321525	329371	334252	337642	341189	346963	355196	362315	365032	362485	358013	355170	353785	351742	352295	357119	360271	360803	359340	359932	360534	358392	355916	354023	352016	346217	336202	321915	304760	287450	278586	270328	256328	247761
215543	224361	230986	230815	244031	244259	257287	266002	273945	281483	284051	290072	296829	302868	314850	326990	336326	342706	346988	349261	355084	364824	371611	376016	377124	375192	373061	370363	367803	366051	369989	377781	383082	385842	386516	386398	384850	381285	375387	366678	360215	356521	349660	338669	322805	303270	282630	270977	258747	247338
222303	231045	233342	244078	244304	256737	262669	269570	278862	286937	292640	301804	306516	315940	326310	334340	340844	347021	353107	363022	374433	382051	384846	387183	388876	389145	389683	390105	389125	386708	390142	399092	405959	410472	411783	411169	409836	407773	402973	391439	374707	358946	350879	343420	331920	316840	298535	280313	271033	258472
238238	247289	248112	261452	255084	265080	269223	275814	285307	291236	302719	308417	318006	329956	338183	343282	348060	354107	364243	375871	386355	394004	397896	401304	405042	406972	407847	406983	404733	401267	404570	414394	423977	429581	431689	432068	430454	426128	418938	406758	391043	373450	358453	352085	343139	329809	313009	292601	274547	264420
246864	251127	258979	258667	271795	276618	282816	291131	295528	300637	306213	312094	323568	334023	344257	351824	359513	372991	385667	394322	399948	403921	406208	407811	410529	414047	417136	418319	418344	415962	417762	424320	429782	433644	435999	439748	443494	442688	437705	428289	413558	396129	376682	358063	345608	330002	313504	296097	278568	270301
253976	258383	274828	272155	284374	289417	296258	303002	304986	311018	313449	322003	331101	338321	346855	355346	367936	381645	392384	401456	409613	415813	419576	422261	423563	423400	424132	425693	428831	430156	433550	439339	442901	444887	445304	445816	446346	448703	449345	443575	432468	415809	394744	371626	350814	334923	318362	303008	287965	275333
272716	276790	286718	289190	292157	295521	303906	309751	317231	323239	327368	335315	342795	351452	360670	371988	387061	397964	403812	407617	410769	414003	418866	423753	429024	433799	438539	442381	445914	448755	452930	457450	460064	460667	459076	455948	451831	450035	449159	445429	434137	419458	401499	384414	365635	353344	342114	326666	306846	283774
273923	286550	282138	291700	295273	301764	311423	316491	325730	332099	341086	347561	353219	360353	368616	382768	397599	409325	417781	422283	422280	423606	426248	431405	438818	445366	452469	458415	463495	466955	470115	472904	473988	472120	467302	462006	455301	450408	447642	445333	439760	427926	414706	399120	380910	361162	348829	332655	313500	291728
277766	291925	285792	296987	301315	310869	322403	329419	337714	340302	346295	351503	357401	364384	373907	388565	402692	413948	422981	427349	428949	430624	433990	440832	450311	457128	462070	466748	472387	478028	483486	486662	487337	484409	477919	467956	456888	449705	447651	448762	450439	443414	429081	411691	391690	368512	351335	335821	317039	297379
270644	287017	287592	307230	320112	335009	341690	346101	346673	347283	352696	359741	366547	373449	384970	397806	408016	415955	422593	427996	435601	444616	454935	467408	477682	482540	485870	491719	499231	507052	512140	512000	510125	507025	504268	496167	482901	469682	461406	455544	453326	450141	435166	415823	395014	373448	354851	343310	326060	306309
268173	277198	295373	304905	317641	332651	341030	349213	352579	360458	369211	377240	381464	386540	396020	402838	409649	417786	425974	436611	449560	464668	481530	496609	503551	507104	516374	533189	553130	572844	580899	576934	564752	548215	535883	527424	517493	501123	485382	473131	465998	459917	445137	423431	401708	378744	355501	340614	323229	304161
279141	281560	297250	305238	316744	331986	344119	356149	364264	374765	383905	388580	389177	392848	401897	410086	418798	427787	435539	449875	466121	485519	506367	521117	528786	544908	571913	611353	651012	682220	700719	692556	661496	624418	589559	564964	550372	530150	504476	481980	465628	453090	440675	420657	402012	381952	361190	346575	333800	315601
292547	289261	306294	314519	325155	337010	346131	355369	365096	380631	392265	399695	401970	408783	421106	433169	443025	451026	460051	474290	493606	519721	544727	564624	586820	629784	693634	764892	802261	816319	831044	842252	809774	733396	655706	602826	574102	552321	524942	496379	476790	462224	451212	430628	408402	386497	364096	346070	335163	319520
291524	296364	319282	325218	336363	345675	356593	363031	371157	384630	397053	406994	413358	423474	436076	449677	459991	465989	473653	489867	517015	556511	594476	628223	671551	742053	825948	859137	807398	705972	727658	859750	911292	874282	776280	687231	628096	592265	557034	519087	492531	474124	461752	443447	419484	396081	372484	350490	337226	319665
285330	286492	305379	311602	325661	340405	351965	363059	373533	388398	399015	408019	415699	429343	440383	451671	464097	473606	484933	505107	537316	585070	634449	685832	757150	867185	942584	886385	634094	295666	318326	734431	1.04045e+06	1.04036e+06	924184	781086	688366	631048	585150	538758	504396	482122	468612	453162	430871	409488	386338	359807	341317	318263
278733	279298	300245	308051	323514	338537	346220	351606	361668	376202	388052	399983	413157	431297	446765	461430	475606	484442	493778	512192	545164	593444	644779	706677	798778	945401	1.01096e+06	874114	441144	109679	152300	545587	1.06126e+06	1.11937e+06	996056	825053	724898	656505	605017	553396	515062	491500	477437	461636	434817	409084	383949	358286	341967	323718
270158	271875	292656	302660	316341	329476	339066	344648	355455	371602	385742	397004	407885	424377	438658	451006	462225	469180	477073	493075	522953	565338	609321	664174	747361	897525	990521	917384	568267	395575	440355	657767	1.11503e+06	1.13195e+06	997438	815463	709176	644459	596365	549375	513425	490250	476693	459798	431323	403031	376072	350610	337928	325400
263038	263930	281156	290846	305271	318159	327496	333375	343496	358930	370523	379353	386997	401051	414769	425702	435356	441963	449487	464754	490027	527012	566463	609531	674487	804934	946367	1.02461e+06	968422	842460	884106	1.09018e+06	1.20875e+06	1.10572e+06	940156	770817	674158	620127	576673	534249	501485	478874	464753	447664	420567	394781	370575	347400	337737	324985
252674	251714	268573	276950	292706	308606	319131	325858	334320	347115	355809	363387	370511	385321	400198	413243	423511	429777	433781	445559	466501	498435	530746	558532	600177	686394	826615	962086	1.11513e+06	1.26478e+06	1.34889e+06	1.32231e+06	1.19963e+06	1.03524e+06	847813	717736	647075	602855	558309	513480	481201	460676	449547	433462	411377	389568	367213	344796	333188	317074
245025	243446	260686	270934	285929	301990	315401	323305	329579	340243	349456	357113	362782	373568	386867	398810	410577	418920	422536	431808	449573	476065	503072	523841	549163	600498	696488	832106	980401	1.11635e+06	1.16586e+06	1.10229e+06	990836	848461	727780	648349	603905	568121	528869	491709	465310	449783	442242	425933	406925	386170	361319	339025	325605	307033
239994	243887	261071	266989	278622	291057	301259	308268	312429	320407	327886	335676	344045	356470	373638	387781	399139	409000	414720	423900	438838	460548	486374	508398	521959	545503	592609	669765	769753	853511	883190	842580	760230	681926	624854	584318	559927	531355	501564	477582	459877	447729	438476	419351	399557	377426	351397	331976	318001	300081
233621	241083	255855	260135	267220	279426	288857	295895	300198	308002	317660	328611	338138	347603	364648	380404	393068	403072	409864	415617	425769	439670	457592	477108	491231	500754	520168	552427	592988	630549	651923	648386	627250	599420	575249	554993	531580	505092	480353	460097	446009	437811	424701	407375	388397	365541	339295	322312	306528	289727
224610	241578	240021	251646	257569	267122	276099	283983	289426	297792	311022	323761	334324	343899	361001	378289	390877	400500	407357	410432	417826	428151	439466	453899	469505	481417	489573	500378	514409	532217	547949	556001	555766	549973	538905	519754	497745	478362	464042	452097	442787	434217	415652	396512	376201	353181	331593	318808	301887	282757
209607	226086	227234	242252	248364	258706	271307	280967	287886	295066	308062	320186	330634	340483	354510	371989	384402	393511	400690	404941	409325	416090	423793	434150	447282	458686	468791	478161	485939	493861	502095	508270	508131	502730	493231	480694	466632	455838	448855	444625	440317	427598	410658	391773	369377	344469	328225	316244	299919	279325
211993	226967	228794	243196	246691	251502	258891	264755	274722	284772	299097	313183	325007	334152	341809	356101	370083	380371	388565	395205	400435	404887	411176	419288	428474	436368	444939	453157	459365	463589	467863	471129	470220	465681	459815	454411	447764	441663	437295	433191	424665	408672	392182	374777	354634	333510	320755	306311	289454	270005
214504	217354	227297	233348	240948	244226	252115	257870	268024	277746	290247	307562	322988	334853	342053	348545	361204	372887	381724	389631	396313	401247	405382	410436	416756	424318	431390	436492	439436	440292	442397	445889	446836	445499	442381	438552	433443	428875	425716	418551	405988	390528	370835	349983	329448	317164	306531	294552	280393	263417
207709	209892	223419	222048	234054	237934	246539	256342	264678	273452	282769	297396	313065	326594	337647	344615	355800	370387	380972	388093	393397	397829	399720	401100	403791	406964	410786	414580	417341	417886	420010	423955	424935	424640	422822	419068	414969	410940	405244	396229	387146	375283	360768	342232	328624	320280	306501	291300	273681	256572
198261	203936	214344	217199	232903	239894	246473	257778	266810	276145	281386	289271	299253	306782	313612	320802	326779	344724	360807	373825	382484	389157	393025	396231	399114	400929	403012	404015	404095	403602	407357	412607	414317	413971	411889	408697	404238	398045	390695	380977	368856	355674	340889	327157	322583	314359	304631	289823	272301	261847
194003	206269	211619	228553	227782	243367	248736	256304	266119	272746	279933	286078	293954	302744	309882	316693	322406	328759	341772	355350	365617	373916	380560	386720	391057	392936	393594	391607	387473	382907	384618	390486	394935	398934	401622	401782	397657	392128	385165	375037	361419	344719	328713	321254	312334	300772	287442	271779	260593	257486
185266	197412	202905	217007	218726	232010	239265	244110	253278	262230	271909	278667	285773	297955	309802	318816	325964	329816	333374	342145	351773	360574	367304	372747	375278	374645	372989	370888	368100	364429	365854	373615	379708	384672	388452	389850	385439	377022	368359	357421	344014	330294	322318	312927	301824	288911	274057	260610	255377	250213
177650	189115	197529	201411	216984	216946	229087	233502	240519	250016	256857	267910	275863	284926	297156	307304	315782	322357	325885	327391	331299	338995	344545	347980	349975	352243	354455	355419	354780	352177	354388	362249	367888	371435	372003	368306	361730	353434	343748	331688	324633	320052	312355	302669	290357	276414	263636	258040	253859	245423
170070	182110	191612	196827	207078	213343	223080	234173	242538	252808	263425	269920	280071	287416	294223	301808	307918	312679	317115	320644	320752	319101	320748	325475	329491	333268	337528	340105	340966	338883	339791	343386	345564	345931	343183	337728	330109	323483	319806	318610	316935	312048	305987	297331	285093	270634	262166	255810	246803	241217
165599	179818	190457	200182	201629	217353	218897	233602	242499	249224	256268	265004	273542	284216	292040	297519	303533	308306	312989	316476	318408	317795	315419	313410	315623	318593	321071	321308	319185	315023	313956	316230	317035	316821	314684	311511	308157	307225	307788	306785	304340	301000	295206	286017	276874	271395	265675	256252	248015	235160
162755	173276	186505	197172	204924	208493	219919	218656	229855	235229	240245	245994	255490	264127	275078	281587	287769	296415	305363	310349	312407	312509	309993	306179	303976	301554	298187	294854	291759	287395	288205	294368	298912	302143	304664	307584	309095	307429	303874	302198	300029	294871	285392	274244	268127	261755	250463	241155	230668	221364
151697	164602	179822	191676	200540	204240	212078	219362	220862	230445	236118	242777	249932	260985	267767	277865	280726	283959	287898	293595	296517	297379	296626	295332	294751	294261	292202	288820	285715	281518	282208	288819	294475	298260	299579	299181	296114	292105	287850	283256	277447	269756	265096	262081	257026	244624	235726	224960	220745	217401
146143	156667	167343	180946	191610	201292	204353	213921	218842	221857	229347	236759	244387	251074	261924	265843	273032	273392	273927	276187	279520	284303	288331	290418	290759	289244	286881	283679	280253	275397	274280	277735	279885	281122	281913	280296	276902	273301	270233	265286	259881	257354	255934	254294	244663	239790	229041	224134	222520	221561
146532	149809	159637	168660	180342	190380	199422	201267	213628	220049	225240	235608	241370	244872	249901	258904	264094	270480	278072	278055	275903	274926	276514	279846	282049	280223	276535	273195	269350	264637	262888	264368	265803	267106	267861	267138	265307	262021	259473	258384	257828	255961	248577	243242	236788	228293	222280	218936	217702	220627
142415	145069	149369	159040	169419	180697	189884	197719	202529	213435	217868	220109	226498	230174	232496	237513	242493	250183	251458	255965	260185	258977	258117	258676	259714	258130	254098	249965	246893	242980	242839	247066	252174	255627	255844	253950	250105	246710	245446	244769	239482	233356	229816	221636	217029	213699	214586	212784	214575	215304
140074	142052	143992	149906	160622	172319	182772	190884	197692	198209	208228	213793	212831	217532	221213	225104	230294	233316	237246	241904	241443	244171	252002	253132	252388	249251	244094	238631	234799	230294	231103	236557	241529	243676	245354	245614	243210	238922	230368	227478	227174	220753	214021	211568	209560	212746	214463	219321	218026	212906
137881	139879	141385	143242	150257	158520	167522	174678	181343	187372	189116	196078	202411	200534	206230	213262	220483	224034	226506	224356	225124	227994	226403	227331	228152	228437	230551	227356	223483	220574	222119	227033	231010	231912	228700	227820	227715	227700	230644	225940	220320	217561	212236	210695	210221	213972	217452	217885	216211	212786
131323	136129	139876	141995	144095	151492	159134	166708	173015	178837	184334	186714	190522	198335	199710	203199	209723	212753	214306	214385	215173	214273	214110	216111	217047	218341	210911	207782	203971	201066	201337	204624	207979	211294	218257	217485	217575	216099	215892	212634	209758	209668	207198	205357	206970	206950	204600	201207	197852	195335
129449	134221	138109	139658	140809	143544	151754	160035	169973	178634	184538	187877	189674	189153	197245	200966	199274	201645	204099	206868	210071	211667	212640	212099	210982	203278	199226	195312	191578	188685	188337	189503	189296	190093	193404	201212	203421	204467	204386	204460	203340	201979	205588	207160	207150	205314	203584	201534	198523	194101
125268	127474	129260	131258	133920	137507	140349	145052	152190	160653	169753	176509	181884	185536	184917	187171	192396	194790	195190	195358	194579	194112	192353	191826	191212	191299	190793	189490	187962	185234	182472	182002	182078	183748	186468	188161	189762	190480	192560	193846	195335	196306	196348	197456	198132	197534	195250	192954	190266	186432
122584	124706	125461	125709	125865	126506	127799	129320	133133	141494	148990	157663	164533	169608	173574	177412	178762	181901	186888	188310	184993	182423	181395	178288	178887	178517	177566	176199	174962	172883	171899	173477	174620	176498	178545	181149	183834	188270	189666	190733	191154	189935	187240	183993	182090	180520	178706	177470	175640	171007
120443	120834	121179	122818	124417	125693	127216	129175	130437	131955	137789	143817	150898	157376	161050	164061	167034	170688	171834	172059	172979	176343	178044	179400	178077	177159	174500	170798	166615	163203	162576	163435	164432	165874	167220	169121	171686	175501	179471	183460	186414	185226	182185	179617	177356	174052	170542	169132	167229	163324
117924	119951	123156	127186	130524	131856	131940	131505	130532	129509	129147	131451	136292	140831	146174	150266	152657	155436	157513	158749	159865	160407	162841	165248	167062	168814	169932	169856	168036	163406	160336	160656	161921	163741	166160	169955	173309	176800	180272	181367	178473	174296	171372	169188	166527	163019	159358	155765	151525	146426
[truncated: 10 more columns]

## Sheet: IN Cells cellsmm3
2.85476e+06	2.87031e+06	2.88551e+06	2.90031e+06	2.91466e+06	2.9285e+06	2.94179e+06	2.95394e+06	2.96602e+06	2.97742e+06	2.98811e+06	2.99806e+06	3.00725e+06	3.01567e+06	3.02331e+06	3.03017e+06	3.03628e+06	3.04165e+06	3.04631e+06	3.05032e+06	3.0537e+06	3.05652e+06	3.05875e+06	3.06063e+06	3.06202e+06	3.06092e+06	3.05938e+06	3.05836e+06	3.05773e+06	2.98166e+06	2.98166e+06	3.05773e+06	3.05836e+06	3.05938e+06	3.06092e+06	3.06202e+06	3.06063e+06	3.05875e+06	3.05652e+06	3.0537e+06	3.05032e+06	3.04631e+06	3.04165e+06	3.03628e+06	3.03017e+06	3.02331e+06	3.01567e+06	3.00725e+06	2.99806e+06	2.98811e+06
2.87031e+06	2.88606e+06	2.90141e+06	2.91632e+06	2.93072e+06	2.94456e+06	2.95779e+06	2.96982e+06	2.9817e+06	2.99284e+06	3.00318e+06	3.01272e+06	3.02141e+06	3.02926e+06	3.03627e+06	3.04244e+06	3.0478e+06	3.05238e+06	3.05622e+06	3.05939e+06	3.06175e+06	3.05986e+06	3.05722e+06	3.05541e+06	3.05437e+06	3.05595e+06	3.0579e+06	3.05927e+06	3.06015e+06	3.06058e+06	3.06058e+06	3.06015e+06	3.05927e+06	3.0579e+06	3.05595e+06	3.05437e+06	3.05541e+06	3.05722e+06	3.05986e+06	3.06175e+06	3.05939e+06	3.05622e+06	3.05238e+06	3.0478e+06	3.04244e+06	3.03627e+06	3.02926e+06	3.02141e+06	3.01272e+06	3.00318e+06
2.88551e+06	2.90141e+06	2.91687e+06	2.93183e+06	2.94622e+06	2.95999e+06	2.97307e+06	2.98489e+06	2.99647e+06	3.00722e+06	3.01709e+06	3.02606e+06	3.03411e+06	3.04123e+06	3.04742e+06	3.0527e+06	3.05711e+06	3.0607e+06	3.06076e+06	3.05677e+06	3.05446e+06	3.05704e+06	3.06049e+06	3.06321e+06	3.0652e+06	3.06639e+06	3.06716e+06	3.06758e+06	3.06779e+06	3.06787e+06	3.06787e+06	3.06779e+06	3.06758e+06	3.06716e+06	3.06639e+06	3.0652e+06	3.06321e+06	3.06049e+06	3.05704e+06	3.05446e+06	3.05677e+06	3.06076e+06	3.0607e+06	3.05711e+06	3.0527e+06	3.04742e+06	3.04123e+06	3.03411e+06	3.02606e+06	3.01709e+06
2.90157e+06	2.91758e+06	2.93309e+06	2.94803e+06	2.96233e+06	2.97592e+06	2.98874e+06	3.00021e+06	3.01133e+06	3.0215e+06	3.03069e+06	3.03886e+06	3.04599e+06	3.05209e+06	3.05716e+06	3.06104e+06	3.05883e+06	3.05579e+06	3.0567e+06	3.06145e+06	3.06486e+06	3.06692e+06	3.06777e+06	3.06778e+06	3.06713e+06	3.06623e+06	3.06525e+06	3.06439e+06	3.06375e+06	3.06342e+06	3.06342e+06	3.06375e+06	3.06439e+06	3.06525e+06	3.06623e+06	3.06713e+06	3.06778e+06	3.06777e+06	3.06692e+06	3.06486e+06	3.06145e+06	3.0567e+06	3.05579e+06	3.05883e+06	3.06104e+06	3.05716e+06	3.05209e+06	3.04599e+06	3.03886e+06	3.03069e+06
2.91589e+06	2.93195e+06	2.94745e+06	2.96231e+06	2.97644e+06	2.98978e+06	3.00224e+06	3.01327e+06	3.02383e+06	3.03332e+06	3.04171e+06	3.04896e+06	3.05505e+06	3.05999e+06	3.06117e+06	3.05416e+06	3.0572e+06	3.06275e+06	3.06639e+06	3.06803e+06	3.06793e+06	3.06649e+06	3.06435e+06	3.06184e+06	3.05929e+06	3.05713e+06	3.05514e+06	3.05355e+06	3.05245e+06	3.05188e+06	3.05188e+06	3.05245e+06	3.05355e+06	3.05514e+06	3.05713e+06	3.05929e+06	3.06184e+06	3.06435e+06	3.06649e+06	3.06793e+06	3.06803e+06	3.06639e+06	3.06275e+06	3.0572e+06	3.05416e+06	3.06117e+06	3.05999e+06	3.05505e+06	3.04896e+06	3.04171e+06
2.9285e+06	2.94456e+06	2.95999e+06	2.97469e+06	2.9886e+06	3.0016e+06	3.01364e+06	3.02416e+06	3.03406e+06	3.04278e+06	3.05027e+06	3.05649e+06	3.06132e+06	3.05786e+06	3.0549e+06	3.06102e+06	3.06573e+06	3.06788e+06	3.06761e+06	3.06542e+06	3.06215e+06	3.05843e+06	3.05473e+06	3.05096e+06	3.04744e+06	3.04475e+06	3.04256e+06	3.04096e+06	3.03991e+06	3.03939e+06	3.03939e+06	3.03991e+06	3.04096e+06	3.04256e+06	3.04475e+06	3.04744e+06	3.05096e+06	3.05473e+06	3.05843e+06	3.06215e+06	3.06542e+06	3.06761e+06	3.06788e+06	3.06573e+06	3.06102e+06	3.0549e+06	3.05786e+06	3.06132e+06	3.05649e+06	3.05027e+06
2.94179e+06	2.95779e+06	2.97307e+06	2.98754e+06	3.00109e+06	3.01364e+06	3.02508e+06	3.03491e+06	3.04395e+06	3.05164e+06	3.05795e+06	3.06144e+06	3.05516e+06	3.05794e+06	3.06429e+06	3.0676e+06	3.06772e+06	3.06515e+06	3.06099e+06	3.05609e+06	3.0508e+06	3.04575e+06	3.04158e+06	3.03798e+06	3.03497e+06	3.03279e+06	3.03099e+06	3.02962e+06	3.02867e+06	3.02817e+06	3.02817e+06	3.02867e+06	3.02962e+06	3.03099e+06	3.03279e+06	3.03497e+06	3.03798e+06	3.04158e+06	3.04575e+06	3.0508e+06	3.05609e+06	3.06099e+06	3.06515e+06	3.06772e+06	3.0676e+06	3.06429e+06	3.05794e+06	3.05516e+06	3.06144e+06	3.05795e+06
2.95421e+06	2.97009e+06	2.98515e+06	2.9993e+06	3.01241e+06	3.02439e+06	3.03513e+06	3.04413e+06	3.05215e+06	3.05866e+06	3.06093e+06	3.05435e+06	3.06039e+06	3.06611e+06	3.06807e+06	3.06634e+06	3.06197e+06	3.05636e+06	3.04997e+06	3.04381e+06	3.03857e+06	3.03426e+06	3.03083e+06	3.02753e+06	3.02398e+06	3.02059e+06	3.01713e+06	3.01415e+06	3.01199e+06	3.01085e+06	3.01085e+06	3.01199e+06	3.01415e+06	3.01713e+06	3.02059e+06	3.02398e+06	3.02753e+06	3.03083e+06	3.03426e+06	3.03857e+06	3.04381e+06	3.04997e+06	3.05636e+06	3.06197e+06	3.06634e+06	3.06807e+06	3.06611e+06	3.06039e+06	3.05435e+06	3.06093e+06
2.96602e+06	2.9817e+06	2.99647e+06	3.01021e+06	3.02278e+06	3.03406e+06	3.04395e+06	3.05198e+06	3.05879e+06	3.06039e+06	3.05465e+06	3.0618e+06	3.06702e+06	3.06781e+06	3.06455e+06	3.05888e+06	3.0519e+06	3.04462e+06	3.03831e+06	3.03311e+06	3.02858e+06	3.02358e+06	3.01762e+06	3.01039e+06	3.00269e+06	2.9962e+06	2.9905e+06	2.98612e+06	2.98316e+06	2.98166e+06	2.98166e+06	2.98316e+06	2.98612e+06	2.9905e+06	2.9962e+06	3.00269e+06	3.01039e+06	3.01762e+06	3.02358e+06	3.02858e+06	3.03311e+06	3.03831e+06	3.04462e+06	3.0519e+06	3.05888e+06	3.06455e+06	3.06781e+06	3.06702e+06	3.0618e+06	3.05465e+06
2.97742e+06	2.99284e+06	3.00722e+06	3.02043e+06	3.03233e+06	3.04278e+06	3.05164e+06	3.05851e+06	3.06039e+06	3.05483e+06	3.06256e+06	3.06748e+06	3.06735e+06	3.06287e+06	3.05608e+06	3.04797e+06	3.04033e+06	3.03401e+06	3.02857e+06	3.02219e+06	3.01334e+06	3.00263e+06	2.99209e+06	2.98188e+06	2.97262e+06	2.96549e+06	2.95943e+06	2.95479e+06	2.95162e+06	2.95e+06	2.95e+06	2.95162e+06	2.95479e+06	2.95943e+06	2.96549e+06	2.97262e+06	2.98188e+06	2.99209e+06	3.00263e+06	3.01334e+06	3.02219e+06	3.02857e+06	3.03401e+06	3.04033e+06	3.04797e+06	3.05608e+06	3.06287e+06	3.06735e+06	3.06748e+06	3.06256e+06
2.98811e+06	3.00318e+06	3.01709e+06	3.02969e+06	3.0408e+06	3.05027e+06	3.05795e+06	3.06094e+06	3.05465e+06	3.06256e+06	3.0676e+06	3.06702e+06	3.06176e+06	3.05404e+06	3.04516e+06	3.03731e+06	3.03086e+06	3.0242e+06	3.01436e+06	3.00128e+06	2.98726e+06	2.97403e+06	2.96262e+06	2.95183e+06	2.94172e+06	2.93373e+06	2.927e+06	2.92203e+06	2.91878e+06	2.91717e+06	2.91717e+06	2.91878e+06	2.92203e+06	2.927e+06	2.93373e+06	2.94172e+06	2.95183e+06	2.96262e+06	2.97403e+06	2.98726e+06	3.00128e+06	3.01436e+06	3.0242e+06	3.03086e+06	3.03731e+06	3.04516e+06	3.05404e+06	3.06176e+06	3.06702e+06	3.0676e+06
2.99806e+06	3.01272e+06	3.02606e+06	3.03793e+06	3.04813e+06	3.05649e+06	3.06144e+06	3.05452e+06	3.0618e+06	3.06748e+06	3.06702e+06	3.06137e+06	3.05298e+06	3.04351e+06	3.03539e+06	3.02855e+06	3.01988e+06	3.0064e+06	2.99012e+06	2.974e+06	2.95906e+06	2.94493e+06	2.9322e+06	2.92059e+06	2.91094e+06	2.90426e+06	2.89921e+06	2.89582e+06	2.89375e+06	2.89278e+06	2.89278e+06	2.89375e+06	2.89582e+06	2.89921e+06	2.90426e+06	2.91094e+06	2.92059e+06	2.9322e+06	2.94493e+06	2.95906e+06	2.974e+06	2.99012e+06	3.0064e+06	3.01988e+06	3.02855e+06	3.03539e+06	3.04351e+06	3.05298e+06	3.06137e+06	3.06702e+06
3.00725e+06	3.02141e+06	3.03411e+06	3.04515e+06	3.05432e+06	3.06132e+06	3.05516e+06	3.06017e+06	3.06702e+06	3.06735e+06	3.06176e+06	3.05298e+06	3.04297e+06	3.03446e+06	3.02705e+06	3.01632e+06	2.9999e+06	2.98136e+06	2.96357e+06	2.94653e+06	2.92994e+06	2.91538e+06	2.90438e+06	2.89593e+06	2.89009e+06	2.88677e+06	2.88468e+06	2.88346e+06	2.88278e+06	2.88247e+06	2.88247e+06	2.88278e+06	2.88346e+06	2.88468e+06	2.88677e+06	2.89009e+06	2.89593e+06	2.90438e+06	2.91538e+06	2.92994e+06	2.94653e+06	2.96357e+06	2.98136e+06	2.9999e+06	3.01632e+06	3.02705e+06	3.03446e+06	3.04297e+06	3.05298e+06	3.06176e+06
3.01567e+06	3.02926e+06	3.04123e+06	3.05134e+06	3.05937e+06	3.05786e+06	3.05794e+06	3.06597e+06	3.06781e+06	3.06287e+06	3.05404e+06	3.04351e+06	3.03446e+06	3.02652e+06	3.01434e+06	2.99578e+06	2.97545e+06	2.95596e+06	2.93662e+06	2.91847e+06	2.90392e+06	2.89358e+06	2.88744e+06	2.88388e+06	2.88189e+06	2.88085e+06	2.8802e+06	2.87986e+06	2.87972e+06	2.87968e+06	2.87968e+06	2.87972e+06	2.87986e+06	2.8802e+06	2.88085e+06	2.88189e+06	2.88388e+06	2.88744e+06	2.89358e+06	2.90392e+06	2.91847e+06	2.93662e+06	2.95596e+06	2.97545e+06	2.99578e+06	3.01434e+06	3.02652e+06	3.03446e+06	3.04351e+06	3.05404e+06
3.02331e+06	3.03627e+06	3.04742e+06	3.05651e+06	3.06112e+06	3.0549e+06	3.06429e+06	3.06804e+06	3.06455e+06	3.05608e+06	3.04516e+06	3.03539e+06	3.02705e+06	3.01434e+06	2.99437e+06	2.97248e+06	2.95129e+06	2.9299e+06	2.91084e+06	2.89666e+06	2.88786e+06	2.88339e+06	2.88127e+06	2.88008e+06	2.87965e+06	2.87973e+06	2.87986e+06	2.87981e+06	2.87965e+06	2.87953e+06	2.87953e+06	2.87965e+06	2.87981e+06	2.87986e+06	2.87973e+06	2.87965e+06	2.88008e+06	2.88127e+06	2.88339e+06	2.88786e+06	2.89666e+06	2.91084e+06	2.9299e+06	2.95129e+06	2.97248e+06	2.99437e+06	3.01434e+06	3.02705e+06	3.03539e+06	3.04516e+06
3.03017e+06	3.04244e+06	3.0527e+06	3.06069e+06	3.05571e+06	3.06102e+06	3.0676e+06	3.06643e+06	3.05888e+06	3.04797e+06	3.03731e+06	3.02855e+06	3.01632e+06	2.99578e+06	2.97248e+06	2.9497e+06	2.92656e+06	2.90658e+06	2.89261e+06	2.88503e+06	2.88164e+06	2.88005e+06	2.87965e+06	2.87986e+06	2.87952e+06	2.87853e+06	2.87728e+06	2.8762e+06	2.87545e+06	2.87505e+06	2.87505e+06	2.87545e+06	2.8762e+06	2.87728e+06	2.87853e+06	2.87952e+06	2.87986e+06	2.87965e+06	2.88005e+06	2.88164e+06	2.88503e+06	2.89261e+06	2.90658e+06	2.92656e+06	2.9497e+06	2.97248e+06	2.99578e+06	3.01632e+06	3.02855e+06	3.03731e+06
3.03628e+06	3.0478e+06	3.05711e+06	3.06023e+06	3.05608e+06	3.06573e+06	3.06772e+06	3.06215e+06	3.0519e+06	3.04033e+06	3.03086e+06	3.01988e+06	2.9999e+06	2.97545e+06	2.95129e+06	2.92656e+06	2.90522e+06	2.89085e+06	2.88375e+06	2.8808e+06	2.87967e+06	2.87984e+06	2.87942e+06	2.87764e+06	2.8754e+06	2.87349e+06	2.87171e+06	2.87025e+06	2.86923e+06	2.86872e+06	2.86872e+06	2.86923e+06	2.87025e+06	2.87171e+06	2.87349e+06	2.8754e+06	2.87764e+06	2.87942e+06	2.87984e+06	2.87967e+06	2.8808e+06	2.88375e+06	2.89085e+06	2.90522e+06	2.92656e+06	2.95129e+06	2.97545e+06	2.9999e+06	3.01988e+06	3.03086e+06
3.04165e+06	3.05238e+06	3.0607e+06	3.0555e+06	3.06183e+06	3.06788e+06	3.06515e+06	3.05658e+06	3.04462e+06	3.03401e+06	3.0242e+06	3.0064e+06	2.98136e+06	2.95596e+06	2.9299e+06	2.90658e+06	2.89085e+06	2.88338e+06	2.88046e+06	2.87965e+06	2.87981e+06	2.87817e+06	2.87551e+06	2.87266e+06	2.86968e+06	2.86724e+06	2.8652e+06	2.86363e+06	2.86258e+06	2.86208e+06	2.86208e+06	2.86258e+06	2.86363e+06	2.8652e+06	2.86724e+06	2.86968e+06	2.87266e+06	2.87551e+06	2.87817e+06	2.87981e+06	2.87965e+06	2.88046e+06	2.88338e+06	2.89085e+06	2.90658e+06	2.9299e+06	2.95596e+06	2.98136e+06	3.0064e+06	3.0242e+06
3.04631e+06	3.05622e+06	3.06076e+06	3.05566e+06	3.06573e+06	3.06761e+06	3.06099e+06	3.05024e+06	3.03831e+06	3.02857e+06	3.01436e+06	2.99012e+06	2.96357e+06	2.93662e+06	2.91084e+06	2.89261e+06	2.88375e+06	2.88046e+06	2.87967e+06	2.87965e+06	2.8772e+06	2.8738e+06	2.87033e+06	2.86676e+06	2.86356e+06	2.86117e+06	2.85955e+06	2.8587e+06	2.85848e+06	2.85854e+06	2.85854e+06	2.85848e+06	2.8587e+06	2.85955e+06	2.86117e+06	2.86356e+06	2.86676e+06	2.87033e+06	2.8738e+06	2.8772e+06	2.87965e+06	2.87967e+06	2.88046e+06	2.88375e+06	2.89261e+06	2.91084e+06	2.93662e+06	2.96357e+06	2.99012e+06	3.01436e+06
3.05032e+06	3.05939e+06	3.05677e+06	3.06063e+06	3.06771e+06	3.06542e+06	3.05609e+06	3.04408e+06	3.03311e+06	3.02219e+06	3.00128e+06	2.974e+06	2.94653e+06	2.91847e+06	2.89666e+06	2.88503e+06	2.8808e+06	2.87965e+06	2.87965e+06	2.87685e+06	2.87296e+06	2.86865e+06	2.86475e+06	2.8612e+06	2.85891e+06	2.85869e+06	2.86094e+06	2.86458e+06	2.86803e+06	2.87012e+06	2.87012e+06	2.86803e+06	2.86458e+06	2.86094e+06	2.85869e+06	2.85891e+06	2.8612e+06	2.86475e+06	2.86865e+06	2.87296e+06	2.87685e+06	2.87965e+06	2.87965e+06	2.8808e+06	2.88503e+06	2.89666e+06	2.91847e+06	2.94653e+06	2.974e+06	3.00128e+06
3.0537e+06	3.06175e+06	3.05446e+06	3.06431e+06	3.06795e+06	3.06215e+06	3.0508e+06	3.03882e+06	3.02858e+06	3.01334e+06	2.98726e+06	2.95906e+06	2.92994e+06	2.90392e+06	2.88786e+06	2.88164e+06	2.87967e+06	2.87981e+06	2.8772e+06	2.87296e+06	2.86813e+06	2.86356e+06	2.85994e+06	2.85854e+06	2.86215e+06	2.8699e+06	2.88054e+06	2.89169e+06	2.90087e+06	2.90609e+06	2.90609e+06	2.90087e+06	2.89169e+06	2.88054e+06	2.8699e+06	2.86215e+06	2.85854e+06	2.85994e+06	2.86356e+06	2.86813e+06	2.87296e+06	2.8772e+06	2.87981e+06	2.87967e+06	2.88164e+06	2.88786e+06	2.90392e+06	2.92994e+06	2.95906e+06	2.98726e+06
3.05652e+06	3.05986e+06	3.05704e+06	3.06665e+06	3.06683e+06	3.05843e+06	3.04575e+06	3.03449e+06	3.02358e+06	3.00263e+06	2.97403e+06	2.94493e+06	2.91538e+06	2.89358e+06	2.88339e+06	2.88005e+06	2.87984e+06	2.87817e+06	2.8738e+06	2.86865e+06	2.86356e+06	2.85948e+06	2.85893e+06	2.86601e+06	2.88108e+06	2.90047e+06	2.92338e+06	2.94569e+06	2.9634e+06	2.97328e+06	2.97328e+06	2.9634e+06	2.94569e+06	2.92338e+06	2.90047e+06	2.88108e+06	2.86601e+06	2.85893e+06	2.85948e+06	2.86356e+06	2.86865e+06	2.8738e+06	2.87817e+06	2.87984e+06	2.88005e+06	2.88339e+06	2.89358e+06	2.91538e+06	2.94493e+06	2.97403e+06
3.05879e+06	3.05715e+06	3.06056e+06	3.06779e+06	3.06489e+06	3.05465e+06	3.04149e+06	3.03097e+06	3.01747e+06	2.99185e+06	2.96237e+06	2.93192e+06	2.90415e+06	2.88732e+06	2.88123e+06	2.87965e+06	2.8794e+06	2.87545e+06	2.87025e+06	2.86467e+06	2.85988e+06	2.85895e+06	2.86738e+06	2.88651e+06	2.91699e+06	2.95212e+06	2.99167e+06	3.02885e+06	3.05779e+06	3.07368e+06	3.07368e+06	3.05779e+06	3.02885e+06	2.99167e+06	2.95212e+06	2.91699e+06	2.88651e+06	2.86738e+06	2.85895e+06	2.85988e+06	2.86467e+06	2.87025e+06	2.87545e+06	2.8794e+06	2.87965e+06	2.88123e+06	2.88732e+06	2.90415e+06	2.93192e+06	2.96237e+06
3.06063e+06	3.05541e+06	3.06321e+06	3.06803e+06	3.06262e+06	3.05096e+06	3.03798e+06	3.02775e+06	3.01039e+06	2.98188e+06	2.95183e+06	2.92059e+06	2.89593e+06	2.88388e+06	2.88008e+06	2.87986e+06	2.87764e+06	2.87266e+06	2.86676e+06	2.8612e+06	2.85854e+06	2.86601e+06	2.88594e+06	2.92081e+06	2.97137e+06	3.02648e+06	3.08671e+06	3.14072e+06	3.1808e+06	3.20186e+06	3.20186e+06	3.1808e+06	3.14072e+06	3.08671e+06	3.02648e+06	2.97137e+06	2.92081e+06	2.88594e+06	2.86601e+06	2.85854e+06	2.8612e+06	2.86676e+06	2.87266e+06	2.87764e+06	2.87986e+06	2.88008e+06	2.88388e+06	2.89593e+06	2.92059e+06	2.95183e+06
3.062e+06	3.05436e+06	3.06513e+06	3.06764e+06	3.06027e+06	3.04757e+06	3.03508e+06	3.02439e+06	3.003e+06	2.97297e+06	2.94211e+06	2.91129e+06	2.89028e+06	2.88195e+06	2.87966e+06	2.87956e+06	2.87549e+06	2.8698e+06	2.86368e+06	2.85897e+06	2.86187e+06	2.88031e+06	2.91464e+06	2.96903e+06	3.04365e+06	3.12159e+06	3.20095e+06	3.2638e+06	3.30345e+06	3.32072e+06	3.32072e+06	3.30345e+06	3.2638e+06	3.20095e+06	3.12159e+06	3.04365e+06	2.96903e+06	2.91464e+06	2.88031e+06	2.86187e+06	2.85897e+06	2.86368e+06	2.8698e+06	2.87549e+06	2.87956e+06	2.87966e+06	2.88195e+06	2.89028e+06	2.91129e+06	2.94211e+06
3.06092e+06	3.05595e+06	3.06639e+06	3.06687e+06	3.05808e+06	3.04475e+06	3.03279e+06	3.02091e+06	2.9962e+06	2.96549e+06	2.93373e+06	2.90426e+06	2.88677e+06	2.88085e+06	2.87973e+06	2.87853e+06	2.87349e+06	2.86724e+06	2.86117e+06	2.85869e+06	2.8699e+06	2.90047e+06	2.95079e+06	3.02648e+06	3.12599e+06	3.22182e+06	3.30291e+06	3.33972e+06	3.33082e+06	3.3408e+06	3.3408e+06	3.33082e+06	3.33972e+06	3.30291e+06	3.22182e+06	3.12599e+06	3.02648e+06	2.95079e+06	2.90047e+06	2.8699e+06	2.85869e+06	2.86117e+06	2.86724e+06	2.87349e+06	2.87853e+06	2.87973e+06	2.88085e+06	2.88677e+06	2.90426e+06	2.93373e+06
3.05938e+06	3.0579e+06	3.06716e+06	3.06598e+06	3.05616e+06	3.04256e+06	3.03099e+06	3.01751e+06	2.9905e+06	2.95943e+06	2.927e+06	2.89921e+06	2.88468e+06	2.8802e+06	2.87986e+06	2.87728e+06	2.87171e+06	2.8652e+06	2.85955e+06	2.86094e+06	2.88054e+06	2.92338e+06	2.98997e+06	3.08671e+06	3.20592e+06	3.30291e+06	3.33766e+06	3.36988e+06	3.53589e+06	3.63631e+06	3.63631e+06	3.53589e+06	3.36988e+06	3.33766e+06	3.30291e+06	3.20592e+06	3.08671e+06	2.98997e+06	2.92338e+06	2.88054e+06	2.86094e+06	2.85955e+06	2.8652e+06	2.87171e+06	2.87728e+06	2.87986e+06	2.8802e+06	2.88468e+06	2.89921e+06	2.927e+06
3.05836e+06	3.05927e+06	3.06758e+06	3.06518e+06	3.05464e+06	3.04096e+06	3.02962e+06	3.01459e+06	2.98612e+06	2.95479e+06	2.92203e+06	2.89582e+06	2.88346e+06	2.87986e+06	2.87981e+06	2.8762e+06	2.87025e+06	2.86363e+06	2.8587e+06	2.86458e+06	2.89169e+06	2.94569e+06	3.02677e+06	3.14072e+06	3.26867e+06	3.33972e+06	3.36988e+06	3.63397e+06	3.72554e+06	3.59207e+06	3.59207e+06	3.72554e+06	3.63397e+06	3.36988e+06	3.33972e+06	3.26867e+06	3.14072e+06	3.02677e+06	2.94569e+06	2.89169e+06	2.86458e+06	2.8587e+06	2.86363e+06	2.87025e+06	2.8762e+06	2.87981e+06	2.87986e+06	2.88346e+06	2.89582e+06	2.92203e+06
3.05773e+06	3.06015e+06	3.06779e+06	3.06458e+06	3.05358e+06	3.03991e+06	3.02867e+06	3.01247e+06	2.98316e+06	2.95162e+06	2.91878e+06	2.89375e+06	2.88278e+06	2.87972e+06	2.87965e+06	2.87545e+06	2.86923e+06	2.86258e+06	2.85848e+06	2.86803e+06	2.90087e+06	2.9634e+06	3.05543e+06	3.1808e+06	3.30774e+06	3.33082e+06	3.53589e+06	3.72554e+06	3.17634e+06	2.44628e+06	2.44628e+06	3.17634e+06	3.72554e+06	3.53589e+06	3.33082e+06	3.30774e+06	3.1808e+06	3.05543e+06	2.9634e+06	2.90087e+06	2.86803e+06	2.85848e+06	2.86258e+06	2.86923e+06	2.87545e+06	2.87965e+06	2.87972e+06	2.88278e+06	2.89375e+06	2.91878e+06
3.05734e+06	3.06058e+06	3.06787e+06	3.06426e+06	3.05304e+06	3.03939e+06	3.02817e+06	3.01134e+06	2.98166e+06	2.95e+06	2.91717e+06	2.89278e+06	2.88247e+06	2.87968e+06	2.87953e+06	2.87505e+06	2.86872e+06	2.86208e+06	2.85854e+06	2.87012e+06	2.90609e+06	2.97328e+06	3.07118e+06	3.20186e+06	3.32423e+06	3.3408e+06	3.63631e+06	3.59207e+06	2.44628e+06	1.51771e+06	1.51771e+06	2.44628e+06	3.59207e+06	3.63631e+06	3.3408e+06	3.32423e+06	3.20186e+06	3.07118e+06	2.97328e+06	2.90609e+06	2.87012e+06	2.85854e+06	2.86208e+06	2.86872e+06	2.87505e+06	2.87953e+06	2.87968e+06	2.88247e+06	2.89278e+06	2.91717e+06
3.05734e+06	3.06058e+06	3.06787e+06	3.06426e+06	3.05304e+06	3.03939e+06	3.02817e+06	3.01134e+06	2.98166e+06	2.95e+06	2.91717e+06	2.89278e+06	2.88247e+06	2.87968e+06	2.87953e+06	2.87505e+06	2.86872e+06	2.86208e+06	2.85854e+06	2.87012e+06	2.90609e+06	2.97328e+06	3.07118e+06	3.20186e+06	3.32423e+06	3.3408e+06	3.63631e+06	3.59207e+06	2.44628e+06	1.51771e+06	1.51771e+06	2.44628e+06	3.59207e+06	3.63631e+06	3.3408e+06	3.32423e+06	3.20186e+06	3.07118e+06	2.97328e+06	2.90609e+06	2.87012e+06	2.85854e+06	2.86208e+06	2.86872e+06	2.87505e+06	2.87953e+06	2.87968e+06	2.88247e+06	2.89278e+06	2.91717e+06
3.05773e+06	3.06015e+06	3.06779e+06	3.06458e+06	3.05358e+06	3.03991e+06	3.02867e+06	3.01247e+06	2.98316e+06	2.95162e+06	2.91878e+06	2.89375e+06	2.88278e+06	2.87972e+06	2.87965e+06	2.87545e+06	2.86923e+06	2.86258e+06	2.85848e+06	2.86803e+06	2.90087e+06	2.9634e+06	3.05543e+06	3.1808e+06	3.30774e+06	3.33082e+06	3.53589e+06	3.72554e+06	3.17634e+06	2.44628e+06	2.44628e+06	3.17634e+06	3.72554e+06	3.53589e+06	3.33082e+06	3.30774e+06	3.1808e+06	3.05543e+06	2.9634e+06	2.90087e+06	2.86803e+06	2.85848e+06	2.86258e+06	2.86923e+06	2.87545e+06	2.87965e+06	2.87972e+06	2.88278e+06	2.89375e+06	2.91878e+06
3.05836e+06	3.05927e+06	3.06758e+06	3.06518e+06	3.05464e+06	3.04096e+06	3.02962e+06	3.01459e+06	2.98612e+06	2.95479e+06	2.92203e+06	2.89582e+06	2.88346e+06	2.87986e+06	2.87981e+06	2.8762e+06	2.87025e+06	2.86363e+06	2.8587e+06	2.86458e+06	2.89169e+06	2.94569e+06	3.02677e+06	3.14072e+06	3.26867e+06	3.33972e+06	3.36988e+06	3.63397e+06	3.72554e+06	3.59207e+06	3.59207e+06	3.72554e+06	3.63397e+06	3.36988e+06	3.33972e+06	3.26867e+06	3.14072e+06	3.02677e+06	2.94569e+06	2.89169e+06	2.86458e+06	2.8587e+06	2.86363e+06	2.87025e+06	2.8762e+06	2.87981e+06	2.87986e+06	2.88346e+06	2.89582e+06	2.92203e+06
3.05938e+06	3.0579e+06	3.06716e+06	3.06598e+06	3.05616e+06	3.04256e+06	3.03099e+06	3.01751e+06	2.9905e+06	2.95943e+06	2.927e+06	2.89921e+06	2.88468e+06	2.8802e+06	2.87986e+06	2.87728e+06	2.87171e+06	2.8652e+06	2.85955e+06	2.86094e+06	2.88054e+06	2.92338e+06	2.98997e+06	3.08671e+06	3.20592e+06	3.30291e+06	3.33766e+06	3.36988e+06	3.53589e+06	3.63631e+06	3.63631e+06	3.53589e+06	3.36988e+06	3.33766e+06	3.30291e+06	3.20592e+06	3.08671e+06	2.98997e+06	2.92338e+06	2.88054e+06	2.86094e+06	2.85955e+06	2.8652e+06	2.87171e+06	2.87728e+06	2.87986e+06	2.8802e+06	2.88468e+06	2.89921e+06	2.927e+06
3.06092e+06	3.05595e+06	3.06639e+06	3.06687e+06	3.05808e+06	3.04475e+06	3.03279e+06	3.02091e+06	2.9962e+06	2.96549e+06	2.93373e+06	2.90426e+06	2.88677e+06	2.88085e+06	2.87973e+06	2.87853e+06	2.87349e+06	2.86724e+06	2.86117e+06	2.85869e+06	2.8699e+06	2.90047e+06	2.95079e+06	3.02648e+06	3.12599e+06	3.22182e+06	3.30291e+06	3.33972e+06	3.33082e+06	3.3408e+06	3.3408e+06	3.33082e+06	3.33972e+06	3.30291e+06	3.22182e+06	3.12599e+06	3.02648e+06	2.95079e+06	2.90047e+06	2.8699e+06	2.85869e+06	2.86117e+06	2.86724e+06	2.87349e+06	2.87853e+06	2.87973e+06	2.88085e+06	2.88677e+06	2.90426e+06	2.93373e+06
3.062e+06	3.05436e+06	3.06513e+06	3.06764e+06	3.06027e+06	3.04757e+06	3.03508e+06	3.02439e+06	3.003e+06	2.97297e+06	2.94211e+06	2.91129e+06	2.89028e+06	2.88195e+06	2.87966e+06	2.87956e+06	2.87549e+06	2.8698e+06	2.86368e+06	2.85897e+06	2.86187e+06	2.88031e+06	2.91464e+06	2.96903e+06	3.04365e+06	3.12159e+06	3.20095e+06	3.2638e+06	3.30345e+06	3.32072e+06	3.32072e+06	3.30345e+06	3.2638e+06	3.20095e+06	3.12159e+06	3.04365e+06	2.96903e+06	2.91464e+06	2.88031e+06	2.86187e+06	2.85897e+06	2.86368e+06	2.8698e+06	2.87549e+06	2.87956e+06	2.87966e+06	2.88195e+06	2.89028e+06	2.91129e+06	2.94211e+06
3.06063e+06	3.05541e+06	3.06321e+06	3.06803e+06	3.06262e+06	3.05096e+06	3.03798e+06	3.02775e+06	3.01039e+06	2.98188e+06	2.95183e+06	2.92059e+06	2.89593e+06	2.88388e+06	2.88008e+06	2.87986e+06	2.87764e+06	2.87266e+06	2.86676e+06	2.8612e+06	2.85854e+06	2.86601e+06	2.88594e+06	2.92081e+06	2.97137e+06	3.02648e+06	3.08671e+06	3.14072e+06	3.1808e+06	3.20186e+06	3.20186e+06	3.1808e+06	3.14072e+06	3.08671e+06	3.02648e+06	2.97137e+06	2.92081e+06	2.88594e+06	2.86601e+06	2.85854e+06	2.8612e+06	2.86676e+06	2.87266e+06	2.87764e+06	2.87986e+06	2.88008e+06	2.88388e+06	2.89593e+06	2.92059e+06	2.95183e+06
3.05879e+06	3.05715e+06	3.06056e+06	3.06779e+06	3.06489e+06	3.05465e+06	3.04149e+06	3.03097e+06	3.01747e+06	2.99185e+06	2.96237e+06	2.93192e+06	2.90415e+06	2.88732e+06	2.88123e+06	2.87965e+06	2.8794e+06	2.87545e+06	2.87025e+06	2.86467e+06	2.85988e+06	2.85895e+06	2.86738e+06	2.88651e+06	2.91699e+06	2.95212e+06	2.99167e+06	3.02885e+06	3.05779e+06	3.07368e+06	3.07368e+06	3.05779e+06	3.02885e+06	2.99167e+06	2.95212e+06	2.91699e+06	2.88651e+06	2.86738e+06	2.85895e+06	2.85988e+06	2.86467e+06	2.87025e+06	2.87545e+06	2.8794e+06	2.87965e+06	2.88123e+06	2.88732e+06	2.90415e+06	2.93192e+06	2.96237e+06
3.05652e+06	3.05986e+06	3.05704e+06	3.06665e+06	3.06683e+06	3.05843e+06	3.04575e+06	3.03449e+06	3.02358e+06	3.00263e+06	2.97403e+06	2.94493e+06	2.91538e+06	2.89358e+06	2.88339e+06	2.88005e+06	2.87984e+06	2.87817e+06	2.8738e+06	2.86865e+06	2.86356e+06	2.85948e+06	2.85893e+06	2.86601e+06	2.88108e+06	2.90047e+06	2.92338e+06	2.94569e+06	2.9634e+06	2.97328e+06	2.97328e+06	2.9634e+06	2.94569e+06	2.92338e+06	2.90047e+06	2.88108e+06	2.86601e+06	2.85893e+06	2.85948e+06	2.86356e+06	2.86865e+06	2.8738e+06	2.87817e+06	2.87984e+06	2.88005e+06	2.88339e+06	2.89358e+06	2.91538e+06	2.94493e+06	2.97403e+06
3.0537e+06	3.06175e+06	3.05446e+06	3.06431e+06	3.06795e+06	3.06215e+06	3.0508e+06	3.03882e+06	3.02858e+06	3.01334e+06	2.98726e+06	2.95906e+06	2.92994e+06	2.90392e+06	2.88786e+06	2.88164e+06	2.87967e+06	2.87981e+06	2.8772e+06	2.87296e+06	2.86813e+06	2.86356e+06	2.85994e+06	2.85854e+06	2.86215e+06	2.8699e+06	2.88054e+06	2.89169e+06	2.90087e+06	2.90609e+06	2.90609e+06	2.90087e+06	2.89169e+06	2.88054e+06	2.8699e+06	2.86215e+06	2.85854e+06	2.85994e+06	2.86356e+06	2.86813e+06	2.87296e+06	2.8772e+06	2.87981e+06	2.87967e+06	2.88164e+06	2.88786e+06	2.90392e+06	2.92994e+06	2.95906e+06	2.98726e+06
3.05032e+06	3.05939e+06	3.05677e+06	3.06063e+06	3.06771e+06	3.06542e+06	3.05609e+06	3.04408e+06	3.03311e+06	3.02219e+06	3.00128e+06	2.974e+06	2.94653e+06	2.91847e+06	2.89666e+06	2.88503e+06	2.8808e+06	2.87965e+06	2.87965e+06	2.87685e+06	2.87296e+06	2.86865e+06	2.86475e+06	2.8612e+06	2.85891e+06	2.85869e+06	2.86094e+06	2.86458e+06	2.86803e+06	2.87012e+06	2.87012e+06	2.86803e+06	2.86458e+06	2.86094e+06	2.85869e+06	2.85891e+06	2.8612e+06	2.86475e+06	2.86865e+06	2.87296e+06	2.87685e+06	2.87965e+06	2.87965e+06	2.8808e+06	2.88503e+06	2.89666e+06	2.91847e+06	2.94653e+06	2.974e+06	3.00128e+06
3.04631e+06	3.05622e+06	3.06076e+06	3.05566e+06	3.06573e+06	3.06761e+06	3.06099e+06	3.05024e+06	3.03831e+06	3.02857e+06	3.01436e+06	2.99012e+06	2.96357e+06	2.93662e+06	2.91084e+06	2.89261e+06	2.88375e+06	2.88046e+06	2.87967e+06	2.87965e+06	2.8772e+06	2.8738e+06	2.87033e+06	2.86676e+06	2.86356e+06	2.86117e+06	2.85955e+06	2.8587e+06	2.85848e+06	2.85854e+06	2.85854e+06	2.85848e+06	2.8587e+06	2.85955e+06	2.86117e+06	2.86356e+06	2.86676e+06	2.87033e+06	2.8738e+06	2.8772e+06	2.87965e+06	2.87967e+06	2.88046e+06	2.88375e+06	2.89261e+06	2.91084e+06	2.93662e+06	2.96357e+06	2.99012e+06	3.01436e+06
3.04165e+06	3.05238e+06	3.0607e+06	3.0555e+06	3.06183e+06	3.06788e+06	3.06515e+06	3.05658e+06	3.04462e+06	3.03401e+06	3.0242e+06	3.0064e+06	2.98136e+06	2.95596e+06	2.9299e+06	2.90658e+06	2.89085e+06	2.88338e+06	2.88046e+06	2.87965e+06	2.87981e+06	2.87817e+06	2.87551e+06	2.87266e+06	2.86968e+06	2.86724e+06	2.8652e+06	2.86363e+06	2.86258e+06	2.86208e+06	2.86208e+06	2.86258e+06	2.86363e+06	2.8652e+06	2.86724e+06	2.86968e+06	2.87266e+06	2.87551e+06	2.87817e+06	2.87981e+06	2.87965e+06	2.88046e+06	2.88338e+06	2.89085e+06	2.90658e+06	2.9299e+06	2.95596e+06	2.98136e+06	3.0064e+06	3.0242e+06
3.03628e+06	3.0478e+06	3.05711e+06	3.06023e+06	3.05608e+06	3.06573e+06	3.06772e+06	3.06215e+06	3.0519e+06	3.04033e+06	3.03086e+06	3.01988e+06	2.9999e+06	2.97545e+06	2.95129e+06	2.92656e+06	2.90522e+06	2.89085e+06	2.88375e+06	2.8808e+06	2.87967e+06	2.87984e+06	2.87942e+06	2.87764e+06	2.8754e+06	2.87349e+06	2.87171e+06	2.87025e+06	2.86923e+06	2.86872e+06	2.86872e+06	2.86923e+06	2.87025e+06	2.87171e+06	2.87349e+06	2.8754e+06	2.87764e+06	2.87942e+06	2.87984e+06	2.87967e+06	2.8808e+06	2.88375e+06	2.89085e+06	2.90522e+06	2.92656e+06	2.95129e+06	2.97545e+06	2.9999e+06	3.01988e+06	3.03086e+06
3.03017e+06	3.04244e+06	3.0527e+06	3.06069e+06	3.05571e+06	3.06102e+06	3.0676e+06	3.06643e+06	3.05888e+06	3.04797e+06	3.03731e+06	3.02855e+06	3.01632e+06	2.99578e+06	2.97248e+06	2.9497e+06	2.92656e+06	2.90658e+06	2.89261e+06	2.88503e+06	2.88164e+06	2.88005e+06	2.87965e+06	2.87986e+06	2.87952e+06	2.87853e+06	2.87728e+06	2.8762e+06	2.87545e+06	2.87505e+06	2.87505e+06	2.87545e+06	2.8762e+06	2.87728e+06	2.87853e+06	2.87952e+06	2.87986e+06	2.87965e+06	2.88005e+06	2.88164e+06	2.88503e+06	2.89261e+06	2.90658e+06	2.92656e+06	2.9497e+06	2.97248e+06	2.99578e+06	3.01632e+06	3.02855e+06	3.03731e+06
3.02331e+06	3.03627e+06	3.04742e+06	3.05651e+06	3.06112e+06	3.0549e+06	3.06429e+06	3.06804e+06	3.06455e+06	3.05608e+06	3.04516e+06	3.03539e+06	3.02705e+06	3.01434e+06	2.99437e+06	2.97248e+06	2.95129e+06	2.9299e+06	2.91084e+06	2.89666e+06	2.88786e+06	2.88339e+06	2.88127e+06	2.88008e+06	2.87965e+06	2.87973e+06	2.87986e+06	2.87981e+06	2.87965e+06	2.87953e+06	2.87953e+06	2.87965e+06	2.87981e+06	2.87986e+06	2.87973e+06	2.87965e+06	2.88008e+06	2.88127e+06	2.88339e+06	2.88786e+06	2.89666e+06	2.91084e+06	2.9299e+06	2.95129e+06	2.97248e+06	2.99437e+06	3.01434e+06	3.02705e+06	3.03539e+06	3.04516e+06
3.01567e+06	3.02926e+06	3.04123e+06	3.05134e+06	3.05937e+06	3.05786e+06	3.05794e+06	3.06597e+06	3.06781e+06	3.06287e+06	3.05404e+06	3.04351e+06	3.03446e+06	3.02652e+06	3.01434e+06	2.99578e+06	2.97545e+06	2.95596e+06	2.93662e+06	2.91847e+06	2.90392e+06	2.89358e+06	2.88744e+06	2.88388e+06	2.88189e+06	2.88085e+06	2.8802e+06	2.87986e+06	2.87972e+06	2.87968e+06	2.87968e+06	2.87972e+06	2.87986e+06	2.8802e+06	2.88085e+06	2.88189e+06	2.88388e+06	2.88744e+06	2.89358e+06	2.90392e+06	2.91847e+06	2.93662e+06	2.95596e+06	2.97545e+06	2.99578e+06	3.01434e+06	3.02652e+06	3.03446e+06	3.04351e+06	3.05404e+06
3.00725e+06	3.02141e+06	3.03411e+06	3.04515e+06	3.05432e+06	3.06132e+06	3.05516e+06	3.06017e+06	3.06702e+06	3.06735e+06	3.06176e+06	3.05298e+06	3.04297e+06	3.03446e+06	3.02705e+06	3.01632e+06	2.9999e+06	2.98136e+06	2.96357e+06	2.94653e+06	2.92994e+06	2.91538e+06	2.90438e+06	2.89593e+06	2.89009e+06	2.88677e+06	2.88468e+06	2.88346e+06	2.88278e+06	2.88247e+06	2.88247e+06	2.88278e+06	2.88346e+06	2.88468e+06	2.88677e+06	2.89009e+06	2.89593e+06	2.90438e+06	2.91538e+06	2.92994e+06	2.94653e+06	2.96357e+06	2.98136e+06	2.9999e+06	3.01632e+06	3.02705e+06	3.03446e+06	3.04297e+06	3.05298e+06	3.06176e+06
2.99806e+06	3.01272e+06	3.02606e+06	3.03793e+06	3.04813e+06	3.05649e+06	3.06144e+06	3.05452e+06	3.0618e+06	3.06748e+06	3.06702e+06	3.06137e+06	3.05298e+06	3.04351e+06	3.03539e+06	3.02855e+06	3.01988e+06	3.0064e+06	2.99012e+06	2.974e+06	2.95906e+06	2.94493e+06	2.9322e+06	2.92059e+06	2.91094e+06	2.90426e+06	2.89921e+06	2.89582e+06	2.89375e+06	2.89278e+06	2.89278e+06	2.89375e+06	2.89582e+06	2.89921e+06	2.90426e+06	2.91094e+06	2.92059e+06	2.9322e+06	2.94493e+06	2.95906e+06	2.974e+06	2.99012e+06	3.0064e+06	3.01988e+06	3.02855e+06	3.03539e+06	3.04351e+06	3.05298e+06	3.06137e+06	3.06702e+06
2.98811e+06	3.00318e+06	3.01709e+06	3.02969e+06	3.0408e+06	3.05027e+06	3.05795e+06	3.06094e+06	3.05465e+06	3.06256e+06	3.0676e+06	3.06702e+06	3.06176e+06	3.05404e+06	3.04516e+06	3.03731e+06	3.03086e+06	3.0242e+06	3.01436e+06	3.00128e+06	2.98726e+06	2.97403e+06	2.96262e+06	2.95183e+06	2.94172e+06	2.93373e+06	2.927e+06	2.92203e+06	2.91878e+06	2.91717e+06	2.91717e+06	2.91878e+06	2.92203e+06	2.927e+06	2.93373e+06	2.94172e+06	2.95183e+06	2.96262e+06	2.97403e+06	2.98726e+06	3.00128e+06	3.01436e+06	3.0242e+06	3.03086e+06	3.03731e+06	3.04516e+06	3.05404e+06	3.06176e+06	3.06702e+06	3.0676e+06
2.97742e+06	2.99284e+06	3.00722e+06	3.02043e+06	3.03233e+06	3.04278e+06	3.05164e+06	3.05851e+06	3.06039e+06	3.05483e+06	3.06256e+06	3.06748e+06	3.06735e+06	3.06287e+06	3.05608e+06	3.04797e+06	3.04033e+06	3.03401e+06	3.02857e+06	3.02219e+06	3.01334e+06	3.00263e+06	2.99209e+06	2.98188e+06	2.97262e+06	2.96549e+06	2.95943e+06	2.95479e+06	2.95162e+06	2.95e+06	2.95e+06	2.95162e+06	2.95479e+06	2.95943e+06	2.96549e+06	2.97262e+06	2.98188e+06	2.99209e+06	3.00263e+06	3.01334e+06	3.02219e+06	3.02857e+06	3.03401e+06	3.04033e+06	3.04797e+06	3.05608e+06	3.06287e+06	3.06735e+06	3.06748e+06	3.06256e+06
2.96602e+06	2.9817e+06	2.99647e+06	3.01021e+06	3.02278e+06	3.03406e+06	3.04395e+06	3.05198e+06	3.05879e+06	3.06039e+06	3.05465e+06	3.0618e+06	3.06702e+06	3.06781e+06	3.06455e+06	3.05888e+06	3.0519e+06	3.04462e+06	3.03831e+06	3.03311e+06	3.02858e+06	3.02358e+06	3.01762e+06	3.01039e+06	3.00269e+06	2.9962e+06	2.9905e+06	2.98612e+06	2.98316e+06	2.98166e+06	2.98166e+06	2.98316e+06	2.98612e+06	2.9905e+06	2.9962e+06	3.00269e+06	3.01039e+06	3.01762e+06	3.02358e+06	3.02858e+06	3.03311e+06	3.03831e+06	3.04462e+06	3.0519e+06	3.05888e+06	3.06455e+06	3.06781e+06	3.06702e+06	3.0618e+06	3.05465e+06
2.95421e+06	2.97009e+06	2.98515e+06	2.9993e+06	3.01241e+06	3.02439e+06	3.03513e+06	3.04413e+06	3.05215e+06	3.05866e+06	3.06093e+06	3.05435e+06	3.06039e+06	3.06611e+06	3.06807e+06	3.06634e+06	3.06197e+06	3.05636e+06	3.04997e+06	3.04381e+06	3.03857e+06	3.03426e+06	3.03083e+06	3.02753e+06	3.02398e+06	3.02059e+06	3.01713e+06	3.01415e+06	3.01199e+06	3.01085e+06	3.01085e+06	3.01199e+06	3.01415e+06	3.01713e+06	3.02059e+06	3.02398e+06	3.02753e+06	3.03083e+06	3.03426e+06	3.03857e+06	3.04381e+06	3.04997e+06	3.05636e+06	3.06197e+06	3.06634e+06	3.06807e+06	3.06611e+06	3.06039e+06	3.05435e+06	3.06093e+06
2.94179e+06	2.95779e+06	2.97307e+06	2.98754e+06	3.00109e+06	3.01364e+06	3.02508e+06	3.03491e+06	3.04395e+06	3.05164e+06	3.05795e+06	3.06144e+06	3.05516e+06	3.05794e+06	3.06429e+06	3.0676e+06	3.06772e+06	3.06515e+06	3.06099e+06	3.05609e+06	3.0508e+06	3.04575e+06	3.04158e+06	3.03798e+06	3.03497e+06	3.03279e+06	3.03099e+06	3.02962e+06	3.02867e+06	3.02817e+06	3.02817e+06	3.02867e+06	3.02962e+06	3.03099e+06	3.03279e+06	3.03497e+06	3.03798e+06	3.04158e+06	3.04575e+06	3.0508e+06	3.05609e+06	3.06099e+06	3.06515e+06	3.06772e+06	3.0676e+06	3.06429e+06	3.05794e+06	3.05516e+06	3.06144e+06	3.05795e+06
2.9285e+06	2.94456e+06	2.95999e+06	2.97469e+06	2.9886e+06	3.0016e+06	3.01364e+06	3.02416e+06	3.03406e+06	3.04278e+06	3.05027e+06	3.05649e+06	3.06132e+06	3.05786e+06	3.0549e+06	3.06102e+06	3.06573e+06	3.06788e+06	3.06761e+06	3.06542e+06	3.06215e+06	3.05843e+06	3.05473e+06	3.05096e+06	3.04744e+06	3.04475e+06	3.04256e+06	3.04096e+06	3.03991e+06	3.03939e+06	3.03939e+06	3.03991e+06	3.04096e+06	3.04256e+06	3.04475e+06	3.04744e+06	3.05096e+06	3.05473e+06	3.05843e+06	3.06215e+06	3.06542e+06	3.06761e+06	3.06788e+06	3.06573e+06	3.06102e+06	3.0549e+06	3.05786e+06	3.06132e+06	3.05649e+06	3.05027e+06
2.91589e+06	2.93195e+06	2.94745e+06	2.96231e+06	2.97644e+06	2.98978e+06	3.00224e+06	3.01327e+06	3.02383e+06	3.03332e+06	3.04171e+06	3.04896e+06	3.05505e+06	3.05999e+06	3.06117e+06	3.05416e+06	3.0572e+06	3.06275e+06	3.06639e+06	3.06803e+06	3.06793e+06	3.06649e+06	3.06435e+06	3.06184e+06	3.05929e+06	3.05713e+06	3.05514e+06	3.05355e+06	3.05245e+06	3.05188e+06	3.05188e+06	3.05245e+06	3.05355e+06	3.05514e+06	3.05713e+06	3.05929e+06	3.06184e+06	3.06435e+06	3.06649e+06	3.06793e+06	3.06803e+06	3.06639e+06	3.06275e+06	3.0572e+06	3.05416e+06	3.06117e+06	3.05999e+06	3.05505e+06	3.04896e+06	3.04171e+06
2.90157e+06	2.91758e+06	2.93309e+06	2.94803e+06	2.96233e+06	2.97592e+06	2.98874e+06	3.00021e+06	3.01133e+06	3.0215e+06	3.03069e+06	3.03886e+06	3.04599e+06	3.05209e+06	3.05716e+06	3.06104e+06	3.05883e+06	3.05579e+06	3.0567e+06	3.06145e+06	3.06486e+06	3.06692e+06	3.06777e+06	3.06778e+06	3.06713e+06	3.06623e+06	3.06525e+06	3.06439e+06	3.06375e+06	3.06342e+06	3.06342e+06	3.06375e+06	3.06439e+06	3.06525e+06	3.06623e+06	3.06713e+06	3.06778e+06	3.06777e+06	3.06692e+06	3.06486e+06	3.06145e+06	3.0567e+06	3.05579e+06	3.05883e+06	3.06104e+06	3.05716e+06	3.05209e+06	3.04599e+06	3.03886e+06	3.03069e+06
2.88551e+06	2.90141e+06	2.91687e+06	2.93183e+06	2.94622e+06	2.95999e+06	2.97307e+06	2.98489e+06	2.99647e+06	3.00722e+06	3.01709e+06	3.02606e+06	3.03411e+06	3.04123e+06	3.04742e+06	3.0527e+06	3.05711e+06	3.0607e+06	3.06076e+06	3.05677e+06	3.05446e+06	3.05704e+06	3.06049e+06	3.06321e+06	3.0652e+06	3.06639e+06	3.06716e+06	3.06758e+06	3.06779e+06	3.06787e+06	3.06787e+06	3.06779e+06	3.06758e+06	3.06716e+06	3.06639e+06	3.0652e+06	3.06321e+06	3.06049e+06	3.05704e+06	3.05446e+06	3.05677e+06	3.06076e+06	3.0607e+06	3.05711e+06	3.0527e+06	3.04742e+06	3.04123e+06	3.03411e+06	3.02606e+06	3.01709e+06
2.87031e+06	2.88606e+06	2.90141e+06	2.91632e+06	2.93072e+06	2.94456e+06	2.95779e+06	2.96982e+06	2.9817e+06	2.99284e+06	3.00318e+06	3.01272e+06	3.02141e+06	3.02926e+06	3.03627e+06	3.04244e+06	3.0478e+06	3.05238e+06	3.05622e+06	3.05939e+06	3.06175e+06	3.05986e+06	3.05722e+06	3.05541e+06	3.05437e+06	3.05595e+06	3.0579e+06	3.05927e+06	3.06015e+06	3.06058e+06	3.06058e+06	3.06015e+06	3.05927e+06	3.0579e+06	3.05595e+06	3.05437e+06	3.05541e+06	3.05722e+06	3.05986e+06	3.06175e+06	3.05939e+06	3.05622e+06	3.05238e+06	3.0478e+06	3.04244e+06	3.03627e+06	3.02926e+06	3.02141e+06	3.01272e+06	3.00318e+06
2.85476e+06	2.87031e+06	2.88551e+06	2.90031e+06	2.91466e+06	2.9285e+06	2.94179e+06	2.95394e+06	2.96602e+06	2.97742e+06	2.98811e+06	2.99806e+06	3.00725e+06	3.01567e+06	3.02331e+06	3.03017e+06	3.03628e+06	3.04165e+06	3.04631e+06	3.05032e+06	3.0537e+06	3.05652e+06	3.05875e+06	3.06063e+06	3.06202e+06	3.06092e+06	3.05938e+06	3.05836e+06	3.05773e+06	2.98166e+06	2.98166e+06	3.05773e+06	3.05836e+06	3.05938e+06	3.06092e+06	3.06202e+06	3.06063e+06	3.05875e+06	3.05652e+06	3.0537e+06	3.05032e+06	3.04631e+06	3.04165e+06	3.03628e+06	3.03017e+06	3.02331e+06	3.01567e+06	3.00725e+06	2.99806e+06	2.98811e+06
[truncated: 10 more columns]

## Sheet: Photoreceptors cellsmm3
296547	297520	298544	299201	299465	299916	300386	300891	301507	302482	303389	303697	304370	304670	305625	306092	306448	307767	308597	308741	309272	310548	311022	311922	312577	312998	313761	314476	314434	314837	314415	314386	313819	313333	312744	311650	310448	310005	308990	307577	306478	305966	304831	303569	302519	301865	301084	300165	299528	298856
297143	298471	298530	298145	298843	300051	300614	301715	302685	303493	303968	304384	305273	305954	307271	307640	307971	309427	310271	311369	311804	313485	313552	314889	315468	315383	315859	316855	316989	317063	316654	316383	315778	315448	314929	314746	313883	312318	311967	310581	309540	307984	306304	305149	303965	303336	301824	301198	300420	299921
297465	298979	299558	299945	300706	301720	302841	303460	303712	304539	305158	305886	306912	307787	308627	309551	310729	312447	313227	314006	315280	315689	316360	317226	318215	318694	319215	319925	320591	321143	320893	320349	319835	319199	318503	318055	316503	314954	314106	313387	311789	310293	309055	307435	306027	305321	304229	302676	301178	301081
297847	299331	299927	301368	302479	303925	304569	304626	305571	306540	307112	308153	309345	310007	311156	312479	313608	315162	315543	316243	317686	318911	319838	320991	322177	323363	323985	324398	325348	326181	326229	325495	324963	324368	322602	321630	320204	319149	317214	315825	314636	312773	312289	310647	309222	307994	306078	304696	303009	301651
300507	301831	303074	304903	305469	306345	307505	307898	308362	309002	310039	310910	312634	313422	314678	316541	316737	318477	319812	321414	323094	324582	325993	326942	328274	329557	329877	329147	329404	329853	330031	329333	329123	328427	327070	325419	324436	323061	320560	318380	317136	315020	313490	312553	312206	309707	308310	305446	304189	302996
300180	301967	303685	304947	305353	306084	306996	307716	307840	308996	310074	311572	313496	314838	316279	317811	318909	320172	322392	324502	326128	327170	328497	329271	329758	330262	330240	330666	331101	331947	332002	331668	331136	330012	329455	328381	327539	326463	324655	323100	321015	318470	316339	315528	314616	312432	311002	307589	306073	304266
301300	303870	305640	306310	306589	307496	308428	309898	310443	311378	312645	313734	316555	317604	319503	321011	322435	324120	326660	328035	329283	329323	330298	331627	332988	333625	333526	334066	334760	334848	335446	334963	334648	333792	333193	332318	331379	329817	328514	327614	325542	323606	320872	318263	315863	314018	311861	310556	308854	306820
301830	303900	304992	305398	306210	307873	309360	310658	311482	313060	314578	316382	317240	319008	320804	322965	324577	325627	327188	327795	329456	330463	331529	332951	333957	334218	335125	335885	337149	337861	337835	337182	336465	335882	335581	334283	333669	332608	331716	329638	327724	326167	324668	322054	319282	317008	314689	312604	311262	309106
303181	303877	305098	306452	307278	308219	309786	310173	312490	314585	316376	317823	319393	321415	323696	326125	326824	327198	328373	329117	329839	330629	331238	332456	333367	334016	335520	335737	337176	338010	338218	338182	337641	337809	337059	335890	335314	333665	332325	330899	329337	327476	325891	323663	321266	318732	316452	313632	311301	310363
303993	304470	306157	307183	307886	309351	310852	312502	314024	316178	317726	319357	321660	323954	325492	326556	326751	328586	329433	330079	330948	331524	332585	333260	333806	335054	336454	337500	338441	339488	340145	339797	340028	339662	339006	338059	337070	336506	334194	333012	331067	329764	328466	325418	323134	321692	319184	315824	313056	310748
303971	305098	306213	307321	308744	310285	311757	313547	315875	317138	318642	320753	323582	325125	325320	326660	327260	328091	329145	329986	331078	331961	333014	334421	335474	336530	338354	339777	341152	342604	343026	342664	342617	342985	341369	341382	340408	338817	337439	335807	334057	332422	330417	328391	325755	323738	321301	318519	315806	312347
306608	307970	308946	310432	311263	312821	314046	316748	318859	320047	322249	324815	326452	327163	328043	328070	328630	330203	331495	332340	333526	335240	336905	338581	339801	340762	341955	343564	344588	345761	346518	346752	346852	346828	346649	346896	345837	344445	342986	341320	339571	337344	334962	332471	329780	327922	325081	322423	319719	316863
307200	308146	309047	311284	312459	314171	316068	317768	319949	322184	324322	325710	326225	327411	328557	328379	329620	331552	332371	333710	335391	336686	337233	338293	340258	342358	344342	346184	348078	349770	350583	350810	350467	348876	348810	347911	347678	346587	345565	344298	341926	339285	337244	334760	331715	328590	326870	323547	320990	318624
306683	308213	309831	312053	314679	316895	318485	320009	321974	324972	326768	327155	327436	327837	328829	329982	331171	332344	333722	335142	336423	337389	339212	341158	343941	348487	350277	351947	353748	354660	355302	355518	354891	355431	354801	353073	350357	348862	347343	346666	344882	341915	339881	336879	334045	330568	327543	324784	321915	320007
308061	309715	311280	313332	316011	318424	320219	321716	323844	326502	327582	328772	329165	329801	330380	331189	332389	333404	334951	336238	338134	340353	345265	348155	349759	349025	351592	354246	353990	354799	355844	357397	359299	359010	358690	359155	358041	356805	353493	351964	349737	347098	345208	342105	338641	335592	331818	328477	325882	323068
308835	310737	312298	314838	317266	319865	321662	323026	325149	327004	327782	328043	328413	329535	330652	331722	333140	334972	336197	338946	342462	348161	348834	349666	350835	352655	353097	353142	352784	353580	354412	356616	359477	361192	363128	363753	364224	361788	360769	358832	354336	351631	349299	346261	342766	339016	335909	332590	328787	325411
309290	311532	313939	316610	318154	320462	322467	324334	325582	326755	326970	326581	327637	328633	330125	331757	332218	333982	336600	341878	345594	346711	349253	350092	350388	353015	355555	355200	357306	357171	357752	361463	362747	364325	365290	365035	365531	367218	366618	362087	361872	356369	353496	349913	346454	343332	339185	335810	331427	327715
310786	313090	315557	318328	320437	322581	325051	326189	327349	328841	328461	328218	329442	330413	331861	332798	333020	335894	343513	345019	346523	348686	349146	353189	355363	357843	358406	360156	361709	363078	364211	366061	367538	367287	369302	370309	370613	369063	368982	370526	365661	363303	358203	354291	350579	347167	343159	338797	334623	330423
310335	312995	315530	317218	320124	322822	325145	325373	326687	326965	327351	327920	329002	330166	331777	332139	333710	340621	343454	344581	346551	348858	353031	355155	358123	358024	360169	360858	363232	363776	365478	367586	368897	371150	371894	374269	372786	373445	372590	370165	371075	366892	362368	357169	353050	349870	345957	341723	338139	333392
309735	312295	315158	317043	319103	321812	323637	323855	324619	324402	324314	324494	325654	327139	328542	331103	336164	340860	343390	344139	349513	354573	357791	359442	360958	364934	366265	367307	365959	367589	369887	371487	375231	378995	379754	378068	380250	377927	378275	376618	373379	373995	367994	365046	357688	353954	350233	345577	341222	336143
314354	315602	318204	320368	322322	325064	326857	328072	328833	328276	328419	328699	329604	331105	332951	336150	343402	344890	347220	351362	356712	360132	360805	366175	369747	369709	373360	376695	378777	374582	375747	383675	384125	383387	382802	386435	385426	383914	383266	381829	380408	375885	377389	367516	364948	358069	353828	348493	343459	338627
312984	313274	316487	319239	321591	323793	324460	326228	326429	325955	327129	328044	329360	330550	332672	341098	343043	346160	348650	355033	358663	360445	364271	369564	373249	377326	374644	375374	376074	381549	383755	381561	383578	385405	391746	390132	390120	391592	387812	386561	384569	381361	375957	376840	366579	361257	357080	351792	346881	341570
311809	313772	315997	318576	321167	322655	322965	323049	323212	323495	323928	324719	326098	327885	332957	337321	340183	342579	351804	356134	357296	362772	369648	373379	375227	375300	386874	394878	400843	404074	406587	407487	406227	400697	392289	393336	393350	393074	393561	389596	386350	384928	380322	378616	370780	366518	361060	355455	350201	344641
311627	314427	316377	318668	321642	322666	323355	323101	322980	323795	323661	323729	324071	326173	332825	334429	336199	344255	350949	352853	359204	366736	370559	373267	380650	394181	409747	423711	432315	434830	435671	435662	431254	423572	413416	403760	397679	397301	397185	395145	392530	388194	385720	377898	379231	367713	361958	357109	352680	346876
312763	314759	317332	319269	321888	322394	323139	323223	323609	323878	323519	324251	326178	328943	337238	336287	338588	347124	352175	353586	363778	367816	370908	378631	395871	420140	444405	466080	477730	479940	479393	474892	460833	445598	431144	417763	404558	398695	397635	399660	391491	392725	389196	383872	379911	369904	366996	359947	354575	348822
312122	314508	317340	319645	321625	322155	323068	323551	323856	323823	323833	324602	326263	330147	334036	337265	342916	351874	350634	357556	362891	368947	372679	390144	421388	457591	497206	525862	540983	544400	542460	539242	521360	490889	458569	440571	422602	405811	402265	400855	402014	395574	394608	390821	382273	379138	367460	361966	355895	349496
311538	314015	316732	319827	321230	321430	322196	322354	322202	321120	320853	321301	323845	328903	331687	333171	342248	347515	350713	357147	364349	366783	382113	406686	451878	500476	546059	582439	622431	641400	640186	616898	579044	542987	493654	458091	434418	417957	403946	403771	406268	397317	391467	390576	383034	382846	371158	360984	356288	351430
312265	315206	318074	321669	323503	322002	320879	321139	320430	319762	319484	319626	320197	329380	328373	331887	340547	345630	346606	363091	365952	372505	388613	425192	486577	542010	596144	667610	742341	785949	780103	725783	651667	584279	531188	477342	448326	430191	414034	406431	409541	399419	399235	394194	384936	385477	369466	366233	358381	351286
313379	316364	318777	321777	323318	323938	322609	320840	319575	319206	319628	319023	317428	332438	329988	334068	342521	346640	355099	361970	365643	374964	396021	443211	515318	575221	649346	757225	914168	1.05318e+06	1.03076e+06	867274	717187	620617	557533	496961	456692	436330	422094	408800	409050	404530	400912	396137	388689	385343	369677	366834	358408	350705
314734	317116	319890	322910	322046	322413	322427	321123	320116	319606	319723	320386	320899	332666	332032	336741	348904	346417	360803	365484	369475	379130	403652	457073	532806	591476	674849	820639	1.11464e+06	1.63424e+06	1.58943e+06	1.04244e+06	772890	648257	583505	518521	466829	444919	429178	416314	414773	411648	404862	400855	395793	386273	372467	370295	361618	353757
313235	317160	318825	320790	320932	321379	321737	321320	320972	320357	320152	320342	322037	333572	333412	339307	350500	348332	363752	369024	373548	382966	407123	457396	531000	586190	665131	805674	1.08892e+06	1.60855e+06	1.5686e+06	1.02158e+06	755512	632901	570370	510976	460367	439818	427153	415739	416343	413108	405200	400477	395514	385432	371292	369811	361882	354524
314611	318838	320081	321740	322210	322492	322765	322053	322448	322340	322783	322161	321520	336427	334376	340840	349260	354239	363760	371272	373263	382002	401978	448616	518047	574819	643392	748706	904935	1.0532e+06	1.03753e+06	864938	717259	621281	557957	498992	454939	433045	420602	409929	413160	409176	403881	397936	390522	386633	370586	368235	360508	353575
316983	320238	321661	324782	324245	323549	323712	323374	323552	323434	323210	324682	325253	334762	335578	340498	350536	356058	356272	371992	372333	377495	392851	433195	497584	556192	609784	682069	757035	809655	801993	740815	664302	596095	542266	485972	451336	428117	413906	407390	412440	403619	403067	398178	388322	387491	369855	366743	359629	352917
314970	318460	319083	320968	323073	323175	323017	322382	321467	322220	322218	324007	326692	332150	337316	338655	349671	355893	359224	365330	371999	373885	385964	413853	463258	516252	562323	603062	645134	670185	667066	639123	595089	552123	502379	464354	435533	417070	406167	404410	406766	400481	395055	393691	385221	385130	372633	363885	359617	353799
314935	317599	321359	321822	323095	323649	323691	323465	322725	323358	323676	324976	327799	332061	337393	339818	346641	355317	355735	363310	371467	376711	381834	398018	435199	476583	519129	551428	570948	581497	579819	569065	546879	510570	475646	449891	424353	410810	402858	402837	401310	396172	394409	390071	381770	381174	368722	365732	360176	352366
315634	318475	321635	323470	324038	325113	325978	326379	326028	327193	327305	327786	329711	332691	340805	341741	345565	353520	358371	360800	370958	377440	380903	389231	407785	436274	469841	499026	515396	522740	521904	513400	495075	473808	450482	430296	412312	406029	404248	406480	396985	396314	392242	386638	382267	372385	370295	362979	356480	350510
315329	318244	322603	323396	324868	326480	326535	326884	326096	326981	327462	328586	329296	330826	336905	341269	342010	351174	357868	360697	365147	373827	377209	383056	388956	403178	426372	448185	463664	471816	472111	466589	454237	439113	423921	411134	406144	402033	403370	399245	397336	391145	388901	379569	382563	369277	364778	359864	353791	349036
313984	316850	320067	322807	326769	326283	326615	327155	326944	327401	327712	328352	330094	331773	336128	340985	343446	346176	355280	360546	363738	367273	376439	378964	384406	387239	396275	407606	418164	424830	426263	424334	418254	410115	404874	404215	401330	402454	400282	396350	391318	389785	385742	381660	374090	369514	363916	359236	352905	347973
313517	316443	319431	322789	325375	326002	326909	327611	327556	328385	329899	331128	332917	334568	337103	343083	347007	347669	354373	360512	364377	368915	370905	378718	382428	384955	388593	389846	392099	392611	394239	398057	399186	401649	400074	400982	401297	399424	396770	392594	391441	389420	381731	384751	371895	368383	362536	357454	351628	347033
314322	316616	319688	322283	324301	325701	326388	327516	327673	328379	329795	331284	332604	334670	337134	340652	346341	349704	350878	357465	361789	365612	370176	373349	378206	383407	385710	388275	389037	388321	389555	393314	395119	397357	398409	397319	395462	395380	391880	390826	389536	383764	386024	374278	373419	367253	361496	356052	350874	345285
314513	316372	318227	320540	323691	326100	326418	328089	328735	328967	329205	331166	332397	333735	335123	339083	343545	347125	350197	349974	356414	360192	364018	368177	369660	372444	375621	378801	381453	384836	386496	386506	386647	388939	388979	387457	391078	385811	385748	386827	379867	382797	375741	372534	368030	362967	357495	353687	348978	342757
311860	313749	315108	317743	320117	323365	325231	325877	326897	327079	326957	329204	330947	331929	335011	337278	341823	346713	347800	349025	348561	353712	357969	360517	363352	367099	368941	369833	373273	375229	376947	380174	381149	383403	384304	382606	381571	381718	381436	376475	377887	374375	369521	367178	362322	357848	353061	349275	344836	339290
311958	313492	315015	317730	320016	322622	325629	326235	327376	328680	329127	330616	333401	334954	336498	338929	341709	345602	350542	352460	354942	353492	357394	361918	363464	365264	368684	369074	370790	374185	375979	375603	377316	378886	378024	380301	381234	379857	377149	380932	374568	372333	368817	364146	359567	355228	351354	347350	342093	337594
313443	314699	315910	317698	320130	322891	325431	328486	329813	331083	331865	332630	334743	337533	338507	339219	342527	344730	349171	353227	356320	359962	359669	358621	363134	365356	366697	370366	370896	366769	367640	374982	377030	376035	378051	379176	374608	379310	381997	372703	373861	369968	365426	361443	356764	352983	348267	343265	338425	334291
310612	312162	313728	315953	317887	319983	322889	327161	328343	329642	330304	330644	331851	334092	336296	336903	339039	341781	343923	348296	351782	355529	357575	361312	360424	358996	359500	363387	366433	369227	370405	370300	369393	368847	370677	374473	377960	372735	370071	370087	366208	362597	359730	355146	351242	347776	342796	337777	334480	330997
310080	311252	312790	314625	315600	317854	320214	323583	326549	328112	329185	330794	331898	332777	334117	336046	337364	338575	341760	344345	347354	351078	355169	356941	358461	362046	364587	365646	365162	366887	368174	368681	372081	373603	372617	369221	368973	369403	366876	363551	360692	357613	354301	351120	348279	344411	339548	335527	332742	329636
312010	312756	314387	316085	317340	319113	319916	322238	325439	328250	330570	332343	333129	334406	334703	336851	338778	339951	341798	344805	347422	348702	352366	356639	358973	361680	362415	363171	365945	367406	367510	368563	367815	368297	368245	368939	365680	364136	360995	359820	356995	353654	351542	348405	345117	341190	337073	333872	330615	327292
311400	312547	313623	315413	318397	320273	322150	323553	326008	328346	331081	333175	334542	336538	335655	338250	338806	342351	343151	345238	346885	349242	352135	354208	356012	358948	361862	363433	366936	369218	369841	370184	367892	366617	365674	364241	363126	362150	359456	357096	355213	352834	350106	346147	342698	338982	336059	333039	330320	326263
310781	312215	313719	314991	316607	318462	320829	322875	324756	325985	328347	330854	332987	334180	335996	337787	337390	340427	342558	344631	346524	347933	349309	351490	353198	355790	357917	358823	359509	360815	361567	361766	362274	361967	361823	360427	358570	356646	355052	353210	350782	347897	344067	341092	337747	335467	332481	330169	326465	322952
309498	310109	311429	312314	313463	315562	317930	319367	320810	322152	323881	325972	329065	330752	332604	334733	335707	336186	338378	339427	341846	345242	345531	347313	348623	350089	351761	353309	355050	357050	357104	357054	356473	355849	354001	353626	352505	350948	350027	347161	344124	341690	338801	336010	333527	331413	328987	325991	322926	319747
308873	308560	309688	311037	311847	314100	315524	316474	318081	319842	321330	323223	325742	328241	329669	330894	333261	333770	335489	336714	338942	341095	342688	344668	346186	348451	348663	349986	351106	352212	352764	353116	352616	352160	351279	350725	348253	347033	344578	342205	339571	337735	335954	333171	331017	328616	325888	323206	320650	318626
310291	310440	310666	311755	312445	312998	314561	316439	317529	318931	320721	322134	324217	326261	328026	329805	331993	333281	334400	335430	337162	337658	339273	341058	341417	344938	346882	346757	347907	348323	349622	348987	348162	347822	347003	345019	343559	342110	340042	338474	336991	335101	333548	331260	328589	325979	323699	321556	318896	317517
309200	309636	309884	311121	311749	311701	313073	315096	315838	316203	317878	319739	321272	323519	324750	327210	329458	330930	331903	332603	333241	334559	335659	337107	338836	339647	343069	342409	343298	343444	344565	343063	341894	342412	341744	340206	338436	337265	336296	335110	333449	331939	330448	327603	325133	322694	320913	319537	317428	314977
308331	308272	309749	310626	310511	311069	311602	312758	314211	315282	316436	317948	319321	320744	321953	324101	326088	327368	328721	330469	331858	333116	333917	334800	335672	336244	337155	338420	340107	340244	339211	339988	338856	338533	338217	338095	336137	335330	334212	333125	330213	327776	326016	324224	322608	320685	318458	318348	316123	313564
307396	307951	309098	310048	309160	309919	310717	311953	312835	313817	315056	316421	318118	319220	320518	321821	323206	323778	324447	325827	327736	329471	330631	331862	332612	332802	333298	334140	335679	335958	336310	336846	337501	333559	334683	334766	333729	332144	331141	330133	325783	323799	322356	321011	319243	318145	317037	315818	313949	312172
306438	307230	307885	308376	308676	308027	309059	310813	311423	311962	312649	313974	315316	316013	317428	318809	319357	320357	321673	322508	324214	325689	327100	328340	329006	329931	330660	331357	332086	332661	332875	332974	332839	332000	331579	328059	327574	326958	326236	324169	322543	320645	318805	318298	317375	315539	313946	312797	311777	310985
305888	306492	306495	307136	307584	307792	308394	309537	310058	310143	310213	312718	313984	314349	314745	315458	316317	317872	318494	318815	320157	321453	323359	324290	324734	325690	326313	326544	327584	328168	328357	328276	327871	326761	326258	325850	323771	323025	321975	320327	318926	318391	317463	317037	315501	314091	312493	311144	310215	309745
307020	307449	307967	308978	308633	309059	309883	310210	310690	310104	310965	312011	312586	314129	314966	314804	315112	316564	317019	317484	317977	318641	319490	320464	321161	321266	321867	322262	323207	323517	323998	324541	323323	319774	321771	321911	321296	318817	318677	317704	317161	315961	314432	313484	312466	311287	310598	309463	308223	307192
305146	306488	305601	305659	306405	307728	307679	308342	308596	308575	308741	309900	309555	309832	311255	311787	312059	312973	313845	314357	315383	316183	317124	317331	317403	317625	318605	319623	320237	320940	321028	319860	317759	318792	319264	318724	318530	317163	316172	315118	314662	313197	312123	311634	310836	309857	308538	307475	306580	306133
304985	305660	305516	305411	306362	307270	307600	308151	308834	309101	308738	309491	309716	309541	309538	310853	312322	313810	314547	314762	315483	316136	316194	316933	317548	318068	319028	319600	319581	319653	320511	319676	318810	319960	318028	317044	315612	314887	314349	313825	314024	313287	312525	311747	310643	310192	308618	307869	307178	307282
[truncated: 10 more columns]

## Sheet: Total IN Cells cellsmm2
62919.8	63349.8	63827.1	64580.2	65431.4	66277.5	66915.7	67621.7	68445.9	69412.3	70223.6	70918.3	71381.6	71901.9	72277.1	72799.1	73418.6	74021.8	74229.4	74353.8	74396.7	74482	74591.3	74677	74723.3	74844.3	75087.9	75384.6	75664.5	73860	73718.2	75270.8	74998.3	74962.3	75153.6	75333.8	75372.3	75222.5	74860.2	74702	74645.3	74827.2	74937.9	74768.5	74347.7	73858	73270.5	72538.4	71932.8	70918.1
64050.9	64713.7	65168	65636.1	66109.4	66710.1	67375.1	67911.2	68421.9	69000.1	69713.8	70620.9	71704.8	72865	74046.5	75090	75790.4	75932.3	75777.7	75678	75642.5	75451.2	75195.5	75095.2	75267	75777.2	76454.5	76995.2	77288	77219.1	76858.1	76629.7	76707.1	77022.5	77574.8	78001.7	78236.7	78265.1	78165.6	78162.7	77737.6	77289	76785.3	76343.2	75924.9	75604.5	75406.2	75181.7	74750.1	74091.9
65423.4	66349.6	67292.8	68038.1	68580.4	69112.2	69782.3	70412.8	70890.6	71289.5	71743	72379.9	73048.2	73658.1	74242.6	74767.7	75190.1	75598.9	75907.1	76350.1	76810.3	77181.8	77396.1	77615.2	77957.4	78508.3	79085.8	79232.4	78904.6	78274	77731.5	77713	78236.3	78948.4	79433.8	79619.2	79560.1	79358.8	79054.1	78588.7	78026.2	77547.8	77059.9	76631	76281.1	75988	75675.6	75450.1	75201.1	74765.6
66205.8	66840.4	67617.4	68303.1	69050.1	69829.3	70526.9	71048.3	71447.7	71865	72331.1	72905.6	73480.7	74144.3	74850.7	75630.7	76231.6	76881.5	77603.3	78335.5	78829.7	79212.4	79384.3	79470	79334.8	79112.3	78978.5	78829.2	78682.1	78523.5	78497	78645.1	78964.8	79279	79266.7	79009.3	78800.9	78711.8	78718.5	78739.4	78678	78617.1	78695.7	78553.8	78083.3	77122.6	76279.6	75590.2	75040.3	74597.9
65522	66139.1	66808	67436.4	68205.4	69200.7	70249.1	71101.6	71659	72123	72776.3	73630.3	74335.6	74897.8	75210.1	75370.2	75984.7	76747.6	77413.9	77840.6	78186.5	78387.9	78587.2	78817.6	79098.8	79620.8	80297.1	81026	81520.6	81582.6	81249.5	80795.4	80356.8	80052.2	79858.3	79821.3	79885.4	80082.3	80272.2	80381.3	80419.9	80361.9	80180	79696	78969.8	78233.9	77437.5	76781.5	76197	75881.5
67891.4	68223.5	68471.6	68800	69408.8	70334.7	71495.4	72747.2	73892	74849.2	75678.7	76364.8	76801	76906.3	77058.7	77561.3	78084.5	78562.1	78982.8	79451.5	79951.1	80234.1	80583.5	81052.6	81694.8	82160.4	82429.5	82428.3	82181.8	81975	81869.3	81841.7	81842.7	81836.3	81879.2	82189	82639.3	83154.8	83385.1	83085.2	82307.4	81543.8	80980.3	80600.4	80172.2	79739.5	79467.6	79120.5	78356.2	77526.9
67472.4	68124.9	68783.5	69533.9	70513.1	71451.6	72215.4	72888.5	73612.3	74572.2	75728.7	77112.8	78352.8	79536.5	80359.3	80637.4	80512.1	80309.5	80529.2	81268.4	82306.1	83328.1	84030.7	84500.4	84755.8	84876.7	84701.6	84366.3	84021.2	83663.7	83554.4	83774.6	84306.1	84586	84457.8	84027.7	83647.1	83650.8	83922.3	84245.3	84309.3	84086.8	83903.8	83830.6	83756.3	83265.2	82345.2	81221.5	80374.5	79319.3
68528.2	69071.3	69559.4	69982.6	70706.2	71491.1	72345.6	73193.3	74078.3	75072.5	76192.2	77360.7	78880.2	80055.2	80784	81399.2	81980.8	82412.8	82636.3	82616.2	82634.5	82823.2	83154.2	83680.4	84452.8	85199.1	85646.9	85756	85569.9	85183.5	85013.3	85381.8	86152.6	86668.6	86645.7	86089.1	85331.1	84512.3	84014.2	83840.8	83889.5	84026.5	83921.6	83568.8	83022.6	82462.1	81837	81224.9	80579.1	80234
69538.8	70767.8	71600.9	72217.7	72793	73355.5	74098.9	75136.8	76337.7	77412	78320.8	79541	80463.3	81072.4	81494.5	81910	82418	83053.6	83544.6	83817.9	84138.6	84652	85108.9	85719.5	86370.2	87028.2	87354.9	87402.7	87001.7	86498.5	86259.4	86501.1	86983.8	87378.7	87519.7	87437.4	87223	86759.2	86243.4	85939.9	85878.3	86026.7	86061.9	85958.4	85707	85314.5	84864.6	84287	83474	82557.9
72923.5	73491.5	73618.7	73756.2	74075.4	74687.5	75536.5	76521.5	77434.7	78063	79005.9	79864.8	80731.9	81722.5	82763.5	83646	84331.7	84952.1	85539.2	86302.5	87226.3	88040.3	88589	88828.2	88725.1	88305.4	87913.8	87145.9	86819.5	87111.1	87742.6	88430.6	89003.1	89187.9	89298.4	89322	89584.6	89741.8	89769.4	89421.9	88775.5	87889.5	87205.9	86924.7	86834.9	86279.7	85623.5	84836.9	84063	83234.2
73534.7	73703.7	74050.8	74550.8	75221.4	75976.9	76805.7	77473.7	77776.6	78352.5	78950.8	79648	80488.5	81399.4	82473	83737	85182.2	86561.6	87508.1	88151.8	88609.1	88934.8	89209.6	89196.8	88905.1	88413.9	88079.6	87899.9	88294	89188	90053.9	90703.9	90820.1	90365.5	89685.8	89164.3	88860.7	88750.3	88678.3	88486.6	88220.2	87962	87843.6	87853	87724.5	87065.3	86206.3	85285.3	84581.1	84027.2
72940.2	73528.7	74323.8	75260.9	76294.6	77313.1	78237.3	78626	79324	80129.6	80970.5	81822.2	82885	84055	85350.7	86771.9	88195.3	89526	90482.7	91018	91158	91098.1	90997.7	90931.9	90866.5	90822.2	90923.5	91184.2	91736	92325.5	92765.7	92835.2	92629.1	92358.7	92314.1	92543.2	92841.9	93144.5	93048.4	92831.8	92375.8	91964.9	91450.9	90915.7	90041.2	89228.1	88659.2	88065.5	87475.6	86989.5
73939.5	74786.8	75718.4	76699.1	77570.9	78375.5	78969.4	79968.9	81139.7	82287.1	83423	84447.1	85463.6	86419.7	87280.6	88038.3	88925.6	89997.5	91148.8	91995.2	92481.1	92808.6	93301.2	94007.4	94830.2	95464.3	95808.7	95899.6	95675.9	95174	94540.4	93967.8	93789.9	94042.9	94285.6	94405.6	94650.8	94837.4	94881.7	94699.6	94362.2	93975.4	93658.5	93288.7	92730.1	91831.6	90814.4	89884.4	89076.5	88313.9
75823.3	76630	77367	78162.9	79087.6	79981.8	81006.2	82200.1	83200.8	83994.2	84708.2	85478.9	86290.7	87023.8	87625.5	88368.8	89499	90920.1	92390.9	93561.2	94741.5	95850.7	96817.7	97607.6	98219.5	98538.2	98708.8	98595.1	98027	97202.2	96489.7	96127.7	96333.9	96605.2	96789.2	96744.7	96357.3	96001.4	95656.8	95401.1	94977.6	94585.7	94212.5	93930	93753.4	93342	92538.7	91523.5	90606.3	89766.5
76418.9	77252.8	77746.9	78227.9	78847.7	79581.6	81206.4	82909.2	84526.5	85866.7	87084.4	88398.3	89778.7	91135.9	92312.7	93210.1	93883.8	94273.9	94634.9	95287.4	96363.2	97383.3	98089.1	98232.6	97954.7	97742.3	97961.5	98601.4	99199.1	99560.9	99659.4	99752.9	99835.2	99875.3	99833.3	99570.4	99207.5	98874.4	98747.2	98583.5	98162.5	97483.1	96705.1	95674.7	94499.8	93191	92083.1	91148.1	90453	89713.5
76484.1	77252.6	77930.4	78822.2	79788.7	81274.9	82846	84309.2	85616.8	86714.7	87789.7	89025.4	90550.6	92283.2	94189.4	95977.3	97368.6	98297.5	98919.5	99402.3	99796.9	99883	99785.5	99681.3	99764.6	100244	100930	101827	102712	103409	103538	103210	102733	102368	102236	102238	102141	101872	101203	100172	98895.5	97697.3	96785	96029.5	95178.9	94276.7	93399.5	92426.4	91165.8	89705.1
77107.8	77980.3	78921.8	80022.1	81202.6	82833	84307.7	85479.6	86675.2	87875.4	89059.5	90029.7	90888.7	92022.9	93744	95851	97968.3	99763.7	101040	102096	102985	103714	104137	104578	105165	105932	106649	107297	107838	107959	107656	106933	106089	105469	105099	105020	104988	104594	103699	102538	101217	99880.5	98510	97453	96748.2	95995.1	95091.3	94020.1	92717.2	91272
76665	77820.1	79283.1	80574.1	82336.4	84337.4	86235.3	87864.8	89324.7	90655.5	91898.4	92801.7	93419.4	94093.3	94925.6	96134.1	97823.3	100022	102334	104639	106761	108078	108829	109067	109199	109335	109666	110029	110271	110244	110172	109899	109743	109702	109922	110153	110243	110036	109289	108230	106568	104499	102133	99720.8	97775.8	96086.2	94672.3	93539.5	92737.5	92202.1
78255.3	79868.8	81317	82447.5	83980.5	85622.4	87282.4	88833.2	90166.7	91510	92581.8	93546.8	94490.1	95440.4	96410.6	97834.8	99830.6	102156	104694	107049	108945	110282	111136	111533	111713	111579	111455	111399	111502	111699	111992	112379	112605	112694	112628	112679	112595	112398	111904	111141	109848	107726	105040	102207	99546.1	97268.4	95617.2	94414.7	93679.9	93293.7
79216.9	80836.2	82331.1	83694	84877.2	85792.7	86719.5	87836.6	89172.1	90790.9	92302.6	93613.3	95026.4	96547.4	98418.9	100511	102621	104548	106462	108401	110221	111968	113332	114267	114715	114813	114891	115045	115144	115246	115512	115913	116145	116331	116348	116073	115460	114569	113656	112940	112176	110919	108949	106512	103653	100800	98304.9	96291	94671.7	93537.1
78944	79809.1	80620	82170	83470.4	84416.2	85374.1	86775.4	88852.8	90941.4	92931.4	94995.9	97230.8	99537	101737	103896	105862	107668	109359	110853	112260	113532	114898	116332	117763	118953	119905	120449	120647	120496	120322	120277	120538	120662	120568	119877	118890	117736	116457	115122	113673	112023	110159	108035	105922	103716	101470	99448.9	97414.7	95448.8
79211.3	78871.4	78857.4	79887.6	81286.2	82920.1	84586.1	86365	88316.1	90273	92332.7	94800.6	97501.5	100417	103262	105621	107444	108781	109954	111149	112543	114213	116064	118201	120465	122134	123167	123602	123721	123614	123341	123122	123071	122907	122317	121210	119661	118227	117118	116244	115318	114214	112729	110770	108391	105789	103132	100867	98941.6	97194.9
80018.2	80062.8	80452.2	81268	82285.2	83721.8	85435.9	87352	89269.7	90870.7	92638.6	94532.9	96649.6	98972.3	101525	104237	107003	109588	111728	113197	114225	115241	116584	118556	120875	123202	125453	127434	128943	129628	129484	128863	128536	128445	127835	126245	123970	121717	119859	118549	117441	116198	114538	112403	109656	106545	103503	101120	99484.7	98318.3
78965.8	79376.4	80169.8	81182.2	82295.2	83473.9	84865.4	86706.3	88868.1	91190.4	93885.9	96400.3	98749.2	101124	103444	105455	107056	108663	110294	111616	112628	113778	115439	117647	120447	123216	125969	127906	129034	129354	129378	129500	129803	130164	129864	128707	126599	124227	121826	119496	117527	115776	114256	113044	111699	109959	107578	104808	102101	99590.8
77284.1	77827.8	79351.4	81101.8	82907.5	84548.2	86019.4	87569.7	89315.5	91531.2	94128.4	96577.5	98792.9	100966	102947	104624	105933	107429	109228	111043	113023	115199	117407	119703	122131	124088	126034	127127	127415	127173	126828	126997	127616	128250	128541	128192	126805	125298	123638	121664	119569	117622	116059	114867	113573	111806	109321	106293	103182	100187
78319.8	79016.4	80403.2	81647.7	82868.4	84170.4	85694.8	87556.8	89456.2	91825.7	94381.1	96796	98892	100715	102247	103789	105288	106952	108757	110392	112393	114674	117047	119337	121453	122148	121248	118356	114702	113314	113328	115114	119583	124041	127317	129027	128522	127211	125520	123599	121770	120165	118685	117162	115386	113005	109984	106643	103698	101014
79805.9	80208.4	81214.3	82201.7	83347.4	84704.2	86604.4	88779.2	91098.5	93548.2	95865.5	97912.5	99823.1	101575	103232	104695	106055	107355	108779	110561	112820	115497	117669	119085	119070	116367	110251	103793	102085	100343	99596.1	100498	102813	110629	118767	123401	125183	125542	125050	123596	121712	119478	117342	115212	113340	111098	108881	106873	105534	104400
80320.4	80712.8	81847.6	83076.2	84322.7	85728.1	87625.5	90067.8	92454.3	94437.2	95637.7	96427.4	97610.9	99490.3	102063	104572	106601	108000	109046	110251	111833	113588	114897	115065	113010	106349	96264.6	91109.4	80192	69420.5	69288.9	78457.1	89205.7	96487.6	108690	117184	120751	122276	122615	121943	120676	119401	118279	117088	115714	113973	111580	109005	106536	104668
78917.3	79595.7	81105.8	82902.4	84725.9	86563.2	88415.4	90123.9	91603.3	93093.1	94720	96574.9	98781.7	101094	103415	105379	106933	108274	109750	111661	113740	115406	115952	114772	110285	98861.9	88648.6	74159.1	47913.3	29642.7	28542.4	44736.6	69558	85684.2	98020.6	112062	118789	121670	122286	121433	120027	119111	118447	117822	116580	114853	112614	110251	107862	105623
80225.3	80808.9	81736.4	82815.1	84351.7	86336.9	88453.3	90217	91466.3	93087.3	94852.5	97178	99832.4	102209	104381	106189	108071	109999	111990	114274	116353	117873	117957	115923	109494	95001.5	83194.8	59850.2	27429.2	12019.9	10169.8	22582.5	52843.6	77977.4	92636	108864	116678	119486	120126	119295	118198	117202	116433	115649	114556	112982	110809	108536	106463	104844
82320.8	83644.8	85130.3	86439.2	87578.1	88620.5	89930.4	91427.6	92927	94808.3	96758.4	98977.3	101354	103628	105877	107935	110087	112077	113891	115774	117521	118695	118498	116140	109079	93906	80857.2	56730.3	25175.9	10315.4	9141.86	21808.5	52746	77913.3	92074	108165	116015	119059	119909	119384	118567	117755	117202	116413	115163	113073	110161	107327	105021	103475
80883.6	82541	84890.3	86879.3	88280.4	89222.1	90142.6	91676.5	93694.1	96423.7	99205.7	101760	103979	105798	107590	109385	110906	112217	113349	114604	115995	117413	117952	116811	111876	99396.5	88075.7	72683.5	46407.8	28989.1	27922.2	43542	67861.2	83866.5	96375.2	110519	117531	120812	122011	121752	120990	119992	119196	117920	116219	113804	110990	108096	105767	104220
82033.7	83271.3	84917.4	86496.4	87904.2	89383.3	90925.3	92623.8	94409.2	96501.3	98705.9	100811	102842	104852	107118	109389	111460	113102	114042	114499	114983	115942	116988	117368	115715	108857	97863.8	91236	79901.2	67809.9	65970.4	73634.7	83695.6	91614.1	104438	113650	117618	119180	119457	119160	118733	118403	117852	116730	115327	113360	110713	107681	104758	102489
81922.6	83113.3	84971.8	86801.5	88486.4	90095.9	91775.6	93430.5	95225.6	97173.6	99353.2	101554	104072	106527	108703	110242	111315	112051	112740	113580	115283	117631	120043	121786	122125	119779	113405	105965	102442	98764.8	96253.2	96096.8	98124.3	105929	113715	117724	118594	118283	117630	117113	116767	116830	116645	115876	114318	111998	109025	105959	103440	101524
82445.7	83269.3	84712.7	85956.6	87262.1	88753.7	90728.6	93128.6	95452.2	97957.4	100444	102790	105138	107211	108843	110165	111171	111890	112555	113576	115396	118234	121136	123875	125863	126123	124387	120117	114669	111496	110375	111371	115119	118736	121028	122120	121711	120940	120218	119538	118915	118305	117259	115625	113446	110766	107942	105297	103180	101555
81265.8	81710.8	82772.9	83907.8	85072.8	86578.8	88595.2	90924.9	93223.5	95482.6	97946.4	100493	103306	106163	108608	110508	111720	112483	113186	113800	114708	116423	118796	121825	124799	126917	128067	128285	127763	127322	127288	127734	128223	128173	127206	125667	123751	121882	120361	118927	117869	116669	115447	113957	112336	110283	107950	105444	103117	101100
81356.8	81877.6	82963.1	84364.6	85945.3	87650.8	89346.4	91197.1	92819.5	94419.4	96131.4	98227.4	100818	103651	106279	108566	110336	111972	113394	114647	115293	116129	117200	118920	121324	123949	126739	129231	131189	132172	131943	131011	129531	127434	124765	122283	120311	119023	118320	117671	116875	115499	113375	110922	108511	106416	104581	102936	101656	100531
81607.3	82738.2	83925.9	85241.7	86308.6	87273.9	88176.4	89387.7	90858.5	92503.8	94754.4	97517.5	100342	102960	105509	107731	109506	110864	111840	112655	113672	115099	116775	118547	120538	122639	125061	127403	129345	130349	130398	129476	127826	125668	123491	121686	120222	119209	118360	117814	117436	116909	115738	113857	111109	107847	104567	101729	99829.4	98847.1
81348.5	82491.6	83308.8	84423.2	85283.4	85999.2	86734.5	87720.9	89153.1	90570.2	91988.2	94022.6	96489.1	99545.1	103064	106473	109595	111951	113344	113824	114065	114508	115452	116769	118225	119844	121922	124071	125814	126689	126552	125628	123883	121751	119877	118548	117644	117095	116657	116241	115826	115238	114231	112407	109623	106320	103028	100070	97829.2	96108.5
78005.1	79354.5	80474.7	82062.4	83351.4	84648.4	85901.4	87316.4	88905.9	90541.8	91963.7	93415.9	95199.2	97151.6	99384.1	101883	104320	106780	108796	110157	111086	112175	113394	114550	115411	116235	117210	118404	119458	120367	120627	120281	119535	118518	117585	116717	115987	115318	114575	113802	113170	112214	110753	108521	105685	102611	99833.6	97373.2	95257.5	93521.3
78330.6	79298.6	79998.9	80827.3	81935.9	83043.9	84141.1	85263.1	86573.1	88112	89531.7	90984	92654.1	94445.3	96206.4	98247.5	100522	102926	105314	107437	109236	110972	112579	113796	114530	114873	114919	114859	114834	114873	115000	114940	114734	114300	113748	113271	112815	112265	111521	110646	109772	108635	107197	105500	103418	101041	98562.4	96061.3	93720.6	91874.2
77194.8	78476.1	79574.2	80433.3	81791.4	83098.6	84267.4	85014.3	85723.5	86789.9	88182.3	89679.3	91368.3	92969.5	94532.7	96377.7	98592.3	101055	103493	105709	107331	108381	109212	110024	110928	111839	112591	112925	112953	112746	112630	112471	112368	112201	111822	111132	110193	108986	107817	106616	105338	103968	102496	101004	99497.8	98031.8	96561.2	95018.3	93486.2	91876.1
75867.9	77369.9	78833.8	79898.6	81266.4	82643.2	83775.2	84477	84872.1	85348.9	86128.9	86972.2	88106	89523.5	91296.5	93382.9	95751	98152.6	100475	102572	104274	105703	107036	108549	110070	111379	112033	112024	111626	111215	110792	110465	110122	109742	109293	108547	107476	106353	105372	104381	103146	101797	100453	99124.1	98095.5	97149.8	96123.6	94898.3	93667	92212.8
74662.2	75979.7	77050.3	77880.1	78580.2	79748.5	80851.1	81812.5	82551.9	83325.5	84347.7	85886.2	87610.9	89446.9	91124.7	92600.9	94047.4	95483.4	97204	98986.4	100864	102679	104385	105625	106633	107136	107396	107414	107063	106591	106215	105990	105910	105760	105604	105366	104994	104200	103052	102052	100817	99453.2	97980.6	96702.2	95638	94816.8	94006	93107.9	91780.5	90032.8
73206.3	74304	75354.6	76300.9	77060.5	78129.5	79162.7	79915.9	80595.9	81463.3	82676.1	84358.4	86080.1	87626.4	88938.1	90340.8	91723.5	93092	94505.5	96157.9	97932.1	99727.9	101044	101930	102531	102795	102947	102900	102718	102460	102234	102183	102218	102335	102461	102532	102293	101694	100796	99578.3	98088.3	96573.6	95179.8	94047.7	93272.4	92686.1	92093.8	91140.4	89451	87425.7
70649.1	71655	72536.1	73331	74127.5	74860.4	76101.1	77348.1	78589.8	79919	81404.9	82947.5	84438.8	85640.9	86696.3	87662.7	89038.7	90570.5	91846.9	93296.5	94805.4	96193.7	97213	97779.7	97948.5	97687.3	97351.7	97116.8	97256.2	97444.2	97620.8	97725.2	97914.3	98356.5	98856.3	99033.3	98755.5	97882.7	96762.5	95682.7	94908.4	94482.5	94248.7	93956.1	93553.3	92920.5	91931.4	90335.1	88288	86022.1
72298.9	73445.3	74242	74697.2	75104.1	75386.7	75826.1	76600.9	77438.1	78424.7	79629	80958.3	82256.4	83549.9	84881.1	86032.4	87188	88301.1	89410	90416.8	91308.8	91784.7	92035	92422.7	93028.9	93684.1	94344.7	94701	94532.8	93893.1	93181.7	92599.3	92417.8	92693.5	93066.1	93258.7	92862.9	91991.4	90964.2	90268.3	90228.7	90688.3	91097.6	91158.6	90846.6	90222.8	89049.3	87567.6	85609.4	83452.6
70785.3	71931.5	73014.6	73991.5	74746.1	75333.5	75469.8	75806.8	76190.4	76816.3	77729.5	78912	80329.9	81975	83483.3	84833.9	85783.3	86589.6	87301.3	87897	88145	88406.5	88775	89616.5	90608	91493.3	91980.1	92170.5	91997.3	91601.4	91139.5	90723.1	90350.7	89952.5	89644.7	89478.8	89506.3	89657.1	89606.6	89409.8	89116.5	88783.8	88478.3	88293.1	88018.7	87494.7	86797.9	85983.4	84784.6	83305.4
67238.2	69000.8	70644.6	71894.2	72773.3	73686.6	74534.5	75095.4	75964	76755.9	77359.1	77774.8	78261	79061	80241.1	81798.2	83335.6	84579.3	85417.9	85879.6	86113.1	86277.9	86604	87158.6	87591.4	87669.4	87405.7	87214	87247	87449.8	87785	88068.6	88010.5	87731.6	87433.2	87414.2	87664.2	87833.7	87796.8	87461.3	86970.8	86719.1	86566.5	86420.4	86124	85393.8	84558.3	83660.6	82764.2	81631.8
67855.6	68403.3	68891.2	69427.3	70010.1	70723.3	71628	72423.6	73161.8	74288.8	75470.4	76439.9	77181	78051.4	79013.4	80011	80935.9	81622.8	82403.9	83203.8	84084.8	84722.9	85259.6	85534.4	85580.9	85440	85127.2	84706.4	84353.5	84189.6	84215.6	84249.6	83999.4	83652.6	83471.4	83778.3	84407.4	84924.3	85187.5	85238.6	85257.1	85256	84998.9	84419	83837.3	83112.6	82115.3	80849	79505.8	78257.2
67427.5	67771.4	68159.8	68822.7	69717.5	70645.1	71667.3	72606.4	73387.7	73732.7	74297.5	75079.4	76137.2	77336	78554	79848.9	80916.1	81760.8	82364.9	82822.2	83162.3	83566.4	84120.9	84693.7	84965.4	84942.6	84526.2	83849.7	83213.4	82830.6	82691.5	82722.6	82769.2	82822.9	82938.2	83205.9	83574.9	83843.2	83928.3	83973.6	83937.8	83718	83357.2	82725.4	81925.3	80640	78969.2	77398.1	76277.6	75846.2
66313.5	66827.7	67568.9	68557.4	69821.7	70850.5	71658.8	72330.9	72979.8	73456.7	73973.5	75069.2	76194	77220.5	78232.8	79248.9	80054.8	80612.4	80803.3	80722.7	80685.8	80829.7	81183.1	81554.8	81614.3	81415.8	80830.2	80316.8	80190.8	80612.5	81247	81671.9	81800.9	81536.3	81098.7	80739	80514.9	80608.2	80907.1	81372.4	81947.4	82539.4	82860	82480.1	81592.1	80219.8	78600	77151.2	75821.6	74916.5
65430.4	66169.8	66996.9	67772.4	68617.1	69242.4	69778.7	70460.7	71438.4	72564.8	73844.8	75034.9	76581	77855	78694.3	79107	79290.1	79465.4	79642.3	79717.6	79816.6	80009.7	80250.5	80580.4	80777.7	80744.2	80416.6	80126.9	79991.1	80113.3	80211.6	80324.1	80674.5	81055.5	81153.1	80916.8	80557.6	80316.8	80202.6	80154.2	80175.2	80094.5	79892	79373.4	78781.7	78223.5	77635.4	76893	75888.1	74931.1
64126.1	64999.6	66055.1	66997.3	68026	68944.1	69628.9	70371.9	71259.3	72292.1	73290.7	74076.6	74482.9	75025.1	75684.4	76376.6	77033	77428.3	77539.9	77440.7	77649.1	77942.4	78166.1	78294.4	78332.1	78323.5	78416	78635.4	78740.9	78770.4	78822.2	78992.8	78985.8	78886.4	78609.5	78093.6	77386.2	76832.7	76575.9	76612	76599.2	76334.7	75722	74984.4	74496.2	74164.7	73602.4	73059.8	72709.1	72213.6
63732.9	64293.1	65196.6	66644.5	68247	69383.7	69919.4	70137.8	70387.4	70864.4	71553.5	72414.5	73223.4	73718.9	73958.2	74319.5	74592.6	74780.1	75046.9	75359.7	75735.8	75998.6	76323.1	76458.2	76348.9	76252.5	76462.6	76581.2	76490.7	76269.2	76132.3	76186.9	76209.6	76243.3	76329.5	76516.1	76603.8	76512.4	76223.3	75825.3	75512.1	75278.5	75124.4	74848.2	74423.6	73604.8	72870.6	72207.4	71475.1	71068.8
63531.1	63722.8	63814.7	64957.7	66307	67347	67958.8	68456.4	69128.3	69947.1	70799.6	71601.9	72332.8	73025.1	73558.4	73865.9	74335.8	74864.6	75388.7	75890.2	76156.2	76089.3	76131.6	76225.6	76391.3	76678.2	76876.8	76621.7	75978.5	75347.3	75168.4	75398.7	75978.5	76516	76981.7	77272.7	77249.6	76882.4	76274.1	75583.6	74885.5	74568.6	74593.1	74375.3	73869	73305.7	72374.3	71637.9	71185.8	70896.1
63668.2	63785.9	63723.3	63929	64459.2	65182.7	66000.3	66906.7	67652.7	68122.8	68517.8	69002.1	69671.2	70506	71602.8	72870.6	73840.6	74348.2	74553.1	74530.4	74515.9	74488.5	74628.7	74880.1	75254.9	75457	75233.7	74741.5	74253.5	74338.2	74724.4	74944.9	74719.9	74259.4	73892.2	73645.6	73430.6	73185.3	72993.3	72760.4	72390.4	71910.9	71607.4	71449.2	71334.5	71296.1	70818.9	70074.1	69442.8	69905
62472	62926	63161.4	63504.6	64198.6	65029.2	65683.8	66334.8	66913.9	67228	67484.1	68249.7	68681.9	68962.2	69832.4	70821.5	71747.1	72547.1	73099.9	73322.2	73345	73244.1	73122.4	73188.4	73260.6	73209.5	73103.7	72994.6	73041.6	73279.6	73611.6	73787.2	73695.3	73038.3	72056.5	71199.9	70787.8	70817.2	70929.7	70929.8	70897.5	70886.8	70858.3	70589.7	70405.4	70433.8	70472.7	70473.9	70419.3	70555.8
61725.1	62727.6	63707.2	65209.5	66050.2	66704.4	67172.4	67187.8	67950.8	68677.2	69335.1	69847	70155.7	70102.2	70183.9	70609.3	71125.2	71704.8	72348.6	72946.8	73192.2	73115.2	73019.9	73097.1	73285.7	73518.7	73815.9	73992.5	74174.9	74213.8	74158.3	74004.9	73824.2	73607.2	73102	72364.2	71784.2	71456.3	71573.5	71772.8	71930.3	72015.1	71800.9	70989.1	69722.3	68732.9	68002.9	67598.9	67195.6	66467.1
63021.8	63692.4	64558	65064	65940.8	66637.8	67454.4	68357.9	69373.6	70365.1	71100.7	71619.2	71944.1	72203.6	72473.7	72842.7	72885.2	72805.6	72637.7	72562.3	72611.7	72743.9	73095.4	73544.7	73922	74203.4	74153.3	74017	73780.3	71860.7	71690.5	72962.4	72473.8	72512.5	72808.9	73218.9	73552.6	74077.1	74627.7	74943.7	74666.5	73736.6	72570.7	71547.5	70663.4	69732	68760.7	67610.1	66339.1	65202.3
[truncated: 10 more columns]

## Sheet: Amacrine Cells cellsmm2
13684.2	13778.2	13881.8	14044.6	14228.2	14410.1	14546	14696.1	14871.2	15076.4	15247.3	15392.3	15486.5	15592.6	15666.8	15772.5	15899.1	16021.9	16058.9	16078.1	16079.9	16091.2	16108.3	16120.7	16125.2	16146.5	16195.2	16256.1	16314.4	15924.3	15893.7	16229.5	16172.8	16168.1	16213.3	16257	16270.8	16244.6	16172.9	16145.9	16141.2	16188.3	16220.1	16191.4	16108	16009.5	15889.4	15737.5	15612.5	15398.1
13930.7	14074.6	14172.5	14272.4	14372.9	14500.7	14641.4	14753.5	14859.4	14979.1	15127.6	15317.3	15544.6	15787.8	16035	16251.8	16393.9	16414.9	16372	16341	16324.3	16274.3	16211.2	16182.3	16212.7	16316.8	16457.9	16570.5	16631	16614.9	16537.2	16489.4	16508.5	16580.1	16703.9	16801.8	16859.3	16873	16859.8	16868.1	16785.8	16698.5	16599.3	16513.4	16432.5	16372.4	16338.5	16298.4	16212.9	16077.6
14229	14429.4	14632.8	14792	14906.4	15018.1	15158.7	15290	15387.3	15466.6	15556.9	15686.3	15821.7	15943.8	16059.8	16162.4	16242.5	16319.5	16374.6	16458.9	16547.1	16616.6	16653	16691.2	16756.6	16867.9	16986	17012.9	16939.5	16802.5	16686	16683.6	16799	16956.5	17066.7	17113.8	17109.5	17075.4	17019.7	16930.3	16820.2	16728.6	16634.9	16553.8	16489.6	16437.3	16380.5	16341.9	16297.7	16212.3
14398.3	14534.5	14700.8	14846	15003.9	15168.2	15313.5	15419.7	15498.6	15580.3	15671.7	15785.7	15899	16030.7	16170.9	16326.4	16442.7	16569.2	16711	16855	16947.9	17017.4	17042.5	17050	17011.1	16954.8	16919	16881.7	16846.5	16810.6	16805	16838.6	16910.7	16983.4	16987.9	16941.3	16906.4	16898.1	16911.3	16928.5	16928.7	16929.3	16960.2	16943.5	16855.8	16661.7	16492.4	16355.4	16247.9	16162.8
14248	14379.6	14521.5	14653.2	14814.8	15025	15245.1	15421.8	15533.4	15623.5	15753.6	15926	16065.2	16172.6	16225.3	16244.6	16361.3	16509.5	16636.7	16712.3	16771	16799.2	16828	16864.6	16913	17014.4	17150.4	17299.5	17400.6	17411.5	17340.4	17245.8	17156.6	17098.1	17065.2	17067.5	17093.1	17148.2	17203	17241.7	17266.1	17270.2	17247.9	17160.4	17020.4	16877.6	16721	16593.8	16481.2	16425.7
14761	14829.6	14878.9	14944.1	15069.6	15263.4	15506.2	15767.6	16004.5	16199.1	16364.7	16498.1	16576.2	16582.1	16597.3	16687.2	16780.8	16864.2	16935.2	17016.5	17104.7	17147.1	17205.1	17289.7	17412.4	17499.1	17546.1	17537.9	17480	17433.3	17410.8	17407.7	17413.3	17419.8	17439.2	17517.7	17628.2	17754	17820.5	17775.2	17628.1	17484.3	17383.3	17321.5	17248.9	17174.7	17134.3	17076.9	16928.3	16764.4
14667	14804.3	14941.8	15097.2	15301.7	15496.7	15651.6	15785.8	15929.5	16122.5	16356.4	16637.8	16886.4	17121.2	17276.9	17314.5	17264.8	17198.4	17222.4	17357.5	17556.4	17752.4	17881.5	17962.5	17999.2	18009.7	17960	17879.2	17799.6	17720.5	17697.3	17747.3	17866.5	17935.5	17920.8	17844.6	17781.1	17800.7	17879	17970.1	18007	17983.3	17968.2	17976.4	17984.1	17901.6	17725.8	17504.6	17341.6	17132
14893.2	15005.6	15104.8	15187.8	15335.4	15495.6	15668.5	15838.6	16015	16213	16436.2	16668.1	16973.6	17202.9	17334.8	17441	17538.9	17604.1	17624.5	17593.1	17570.5	17585.1	17631.7	17721.3	17864.5	18004.5	18084.3	18095.8	18048.8	17963.3	17927.4	18009.1	18179.5	18300	18310.2	18210.6	18070.9	17919.7	17838	17827	17864.2	17921	17926.4	17878.7	17788.8	17694.9	17585.8	17478.1	17361.5	17308.2
15108.7	15368.8	15541.5	15664.7	15778.2	15888.3	16034.8	16243.5	16485.4	16697.4	16871.5	17110.5	17283.2	17386.7	17448.4	17507.4	17584.9	17688.8	17761.2	17787.3	17823.9	17902.1	17970.4	18073	18185.7	18302.8	18353.6	18349.9	18256.4	18146	18095.9	18151.3	18262	18358.6	18406.1	18410.4	18390	18318.9	18238.7	18205.4	18224.5	18288.9	18329.5	18340.3	18319	18266.3	18200	18104.5	17956.5	17784.2
15839.1	15954.1	15971.9	15989.2	16045.2	16164.1	16331	16525.5	16702.3	16814.8	16992.7	17150.1	17306.8	17487.6	17676.8	17830	17939.6	18034	18120.5	18243.9	18401.3	18536.1	18617.2	18635.5	18584.4	18471	18368	18191.4	18112.3	18167.5	18299.2	18448.4	18579.1	18634.2	18678.7	18709.4	18794.2	18859.5	18900.2	18864.5	18766.7	18618.4	18512.4	18491.2	18509.8	18427.8	18322.4	18186.8	18051.6	17902.1
15966.3	15993.3	16057.3	16151.4	16281.5	16429.2	16589.1	16712.2	16754.3	16852.2	16952.3	17071	17217.7	17376.6	17567.6	17796.4	18061	18309.4	18464.6	18555.2	18606.8	18631.9	18649.1	18609	18513.7	18381.5	18287.3	18230.9	18299.6	18478.1	18657.5	18799.1	18836.6	18761.9	18645.9	18567.6	18538.9	18553.1	18578.2	18581.1	18569.6	18560.4	18580.6	18627.3	18643.8	18545.8	18402.8	18243.8	18128.3	18042.3
15831.2	15948	16107.6	16294.3	16500.7	16702.9	16880.4	16940.2	17063.8	17206.9	17354.4	17500.9	17689.2	17896.8	18127.6	18381.6	18632.7	18861.5	19009.6	19068.2	19044.5	18980.6	18911.9	18853.9	18799.3	18754.3	18745.4	18776.1	18873.8	18986.9	19077.4	19099.9	19073.6	19041.3	19062.4	19146.2	19249.9	19358.1	19386.9	19394.2	19352.7	19321	19267.1	19207.5	19074.1	18951.1	18877.1	18794.8	18710.1	18644.5
16041.5	16212.8	16400	16593.8	16762.7	16916.1	17019.2	17207.2	17428.5	17640.2	17845.4	18022.6	18194	18348.5	18479	18584.2	18713.7	18879.1	19058.8	19173.3	19212.6	19220.2	19265.6	19358.3	19478	19564.5	19598.5	19588.8	19523.7	19411.5	19282.2	19175.2	19157.8	19237.3	19322.9	19390.8	19490.8	19582.8	19649.6	19673.5	19666.7	19649.9	19647.1	19631.8	19574.6	19442.6	19281.6	19135.1	19010.6	18891.6
16443	16603.6	16746.6	16897.7	17075.3	17245.2	17437.5	17663.1	17843.1	17973.7	18083	18199.9	18321.2	18421.2	18489.3	18583.3	18754.9	18983.5	19219.1	19389.9	19561.6	19718.9	19850.1	19948.3	20013.8	20026.4	20017.3	19960.4	19822.3	19643.8	19499.9	19438.3	19502.6	19590.7	19670.9	19713.3	19692.8	19682.8	19679	19697.8	19683.4	19675.7	19671	19683.4	19715.7	19695.5	19588.6	19432.2	19291.6	19162.8
16564.6	16729.4	16817.8	16898.5	17007.8	17140.7	17459	17790	18097.6	18339.6	18549.8	18774.8	19007.9	19230	19408.1	19522.1	19584.8	19584.9	19576.7	19627.3	19764.2	19889.9	19955.3	19910.7	19785.8	19682.9	19676.8	19766	19858.7	19917.2	19936.9	19969.6	20013.3	20061.2	20103.9	20112.1	20108.3	20115.1	20168.5	20219.6	20219.5	20165.9	20090	19958.4	19792.2	19592.7	19429.9	19297.9	19211.2	19109.9
16570.9	16719.8	16846.1	17013.1	17194.4	17486.1	17788.7	18063.6	18299.7	18484.1	18657.7	18858.9	19114.6	19406.5	19727.2	20015.4	20214.1	20311.3	20341.5	20340.9	20321.9	20241.7	20130.3	20023.3	19959.7	19984.5	20061.4	20192.7	20335.6	20456.8	20482.3	20434.3	20372.4	20347.3	20381.7	20454.6	20517.5	20551.3	20509.3	20398.4	20237.2	20090.1	19998.8	19936.1	19848.9	19745.5	19641.3	19510.5	19312.3	19064.7
16698	16867.6	17048.7	17257.8	17482.1	17801.3	18078.8	18286.5	18493.3	18693.4	18883.1	19020.3	19126.8	19283.8	19555.6	19899	20235.5	20497.5	20646.5	20746.7	20810.7	20842.6	20818.7	20803.5	20823.1	20888.5	20956.5	21026.2	21092.2	21095.4	21036.2	20915.2	20789.4	20724.5	20724	20794.4	20885.1	20910.1	20839.6	20720.2	20567.9	20409.6	20239.9	20129.1	20085.3	20025.2	19926.8	19785.8	19588.1	19352.2
16594	16823.1	17114.8	17362.3	17708.7	18103.9	18467.5	18767.6	19024.4	19244.7	19438.2	19551.7	19596.9	19646.1	19720.3	19864.3	20098.8	20428.6	20772.6	21107	21398.9	21526.9	21546.8	21470.9	21380.8	21304	21280.6	21281.7	21280.4	21250.2	21236.4	21208.5	21226.4	21287.6	21418.4	21567.6	21702.5	21785.8	21768.2	21693.2	21496.3	21212.1	20859.8	20488.7	20203.5	19961.4	19767	19622.1	19538.1	19502.5
16929.9	17255.9	17541.6	17751.1	18044.6	18358.8	18666.7	18944.9	19169	19385.3	19535.2	19653.3	19757.5	19853.5	19944	20118.4	20399.4	20736.5	21105.4	21427.5	21651.1	21760.1	21778.1	21712	21609.5	21460	21330.5	21235.5	21196.1	21202.8	21258.4	21362.8	21465.3	21567.6	21661.8	21796.4	21918.6	22025.4	22080.1	22087.4	21988	21716.5	21321.9	20885.1	20470.3	20121.5	19890.3	19741.7	19681.3	19685.4
17129.7	17454.8	17748.2	18004.7	18219.5	18374.6	18521.8	18703.5	18923.5	19192.7	19428.9	19612	19805.1	20008.8	20272.3	20567.9	20853.2	21088.8	21310.2	21526.4	21711.1	21875.9	21967.9	21978.7	21899.4	21765.8	21647	21566.9	21507.5	21485.4	21535	21651.1	21773.1	21918.2	22056.8	22158.5	22208.1	22207.6	22205.9	22246.7	22276.1	22202.2	21976.6	21643.9	21210.7	20762.8	20373	20068.6	19833.7	19688.8
17062.8	17223.4	17367.8	17662.7	17900.6	18059.9	18210.9	18449.6	18822.5	19185	19514.5	19846.3	20199.3	20551.8	20866.4	21156.6	21392.1	21580.7	21733.2	21835.6	21911.8	21955	22016.3	22087.8	22154.3	22181.2	22177.1	22123	22045	21955.9	21924.1	21977.4	22139.5	22317.1	22482.2	22552.1	22573.4	22560.1	22520.8	22470.6	22391.2	22262.7	22079.9	21831	21569.1	21272.2	20950.9	20660.1	20351.6	20043.1
17112.9	17012	16977.4	17158.9	17416.4	17721.1	18020.4	18335.7	18677	19006.2	19343.8	19752	20192.1	20658.3	21090.6	21404.6	21592.4	21666.9	21695.3	21716	21763.9	21852.9	21968.7	22124.7	22283.8	22322	22245.2	22083.3	21917.4	21794	21745.9	21811.3	21988.3	22198.1	22355.3	22421.6	22397.8	22378.1	22408.5	22479.6	22530.6	22536	22453.3	22260.7	21965.9	21606.8	21216.8	20889	20614.8	20362.4
17280.4	17260.8	17310.8	17443.4	17616.1	17875.5	18181	18520.8	18849.6	19097.5	19366.9	19647.7	19958.3	20293.4	20656.2	21030.4	21394	21699.9	21897.5	21945.7	21891.7	21818.3	21790.9	21850.8	21927.1	21958	21937.7	21865.8	21773.5	21683.4	21659.3	21760	22054.9	22460.7	22783.9	22901.3	22848.8	22750.3	22692.6	22720.5	22768.3	22773.6	22680.1	22473.7	22123.8	21677.6	21222.4	20881.4	20676.9	20554.3
17046.6	17104.9	17240.6	17413.4	17604.4	17806.2	18040.1	18360.5	18736.8	19131.1	19587.3	19987.7	20334.7	20667	20967	21183.1	21296.5	21391.5	21470.7	21468.8	21384.4	21296.7	21268.5	21275.1	21279.7	21145.2	20864.4	20358.1	19783.9	19366.7	19370.4	19855.4	20660.1	21559.1	22286.1	22739.1	22893.8	22887.6	22803.1	22688.5	22605.8	22537.8	22492.5	22487.8	22437.4	22287.4	21986.1	21582.3	21169.8	20777.5
16677.6	16764	17055.9	17385.5	17722.4	18019.9	18266.8	18521.2	18804.8	19170.9	19599.9	19979	20289.8	20570.8	20791.2	20928.4	20971.1	21029.5	21123.3	21191.6	21254.3	21298.5	21272.2	21124.4	20762.9	19985.3	18774.1	17036.4	15132.8	13797.1	13759.7	15083.2	17101.9	19104.3	20702.5	21793.1	22377.6	22701.9	22858.7	22879.2	22818.8	22746.5	22718.9	22739.9	22718.7	22580.4	22273.2	21830.2	21345.3	20861.5
16896.3	17014.3	17275	17493.9	17703.7	17927.2	18183.3	18500.9	18813.4	19207.3	19622.1	19987.9	20267	20468.7	20589.9	20691.3	20761.5	20839.7	20917.3	20927.8	20957.8	20958.4	20847.9	20479.6	19627.2	17812.2	14677.8	10057.5	6884.32	5552.81	5553.52	6909.05	10161.8	15015.9	18566	20851.2	22055.7	22658.3	22940.7	23047.4	23084.7	23111.5	23125.8	23102.9	23003.3	22756.3	22352.6	21855.5	21413.2	21001.1
17212.7	17265.9	17443.2	17605.2	17797.1	18030.3	18363.4	18743.8	19140.2	19545.2	19903.8	20186.3	20419.7	20598.5	20735.3	20809.9	20839.8	20832.2	20818.3	20831	20866.6	20859.9	20559.2	19724.2	17846	14086.9	7938.63	3928.31	0	0	0	0	3891.21	7965.85	14377.5	18495	20734.2	21934.7	22585.1	22859.8	22932	22865.8	22770.1	22639	22528.1	22315.4	22080.1	21861.8	21757.6	21675.7
17320.5	17370.6	17574.5	17786.7	17998.4	18240	18569.9	19003.7	19410.5	19713.5	19835.8	19855.7	19938.3	20141.6	20460	20737.2	20889.7	20889.3	20786.9	20668.2	20540.6	20294.2	19693.3	18314.3	15310.3	9037.18	3643.38	0	0	0	0	0	0	3651.82	9236.11	15875.7	19219.3	20958.1	21907	22397.5	22622.6	22761	22877.4	22944.8	22946.6	22847.4	22589.2	22265.6	21937.3	21708.6
17015.7	17127.6	17412	17745.5	18079.7	18412	18730.5	19007.3	19222	19421.1	19631.4	19869.4	20157.5	20442.5	20702.7	20863.7	20915.3	20895	20863.1	20856.9	20782.9	20444.4	19554.3	17597.2	13331.9	5933.61	0	0	0	0	0	0	0	0	5883.12	13546.7	18213.2	20518.6	21663.2	22188.7	22419.5	22642.6	22858.2	23045.1	23081.4	22992.4	22772.1	22498	22191.5	21891
17296.6	17387.3	17545.7	17724.8	17997.4	18360.9	18735	19022.7	19188.2	19413.9	19651.7	19984.8	20361.6	20655.7	20881.4	21006.7	21117.3	21203.1	21258	21304.1	21200.9	20781.9	19702.7	17355.9	12164.3	4655.44	0	0	0	0	0	0	0	0	4539.53	12094.2	17469	19958	21179.1	21736.9	22035.8	22247.5	22443.2	22598	22661.8	22602.1	22393.7	22136.8	21894.2	21721.8
17748.4	17997.5	18274.3	18500.5	18685.8	18846.6	19047.8	19278	19494.6	19772.8	20046.6	20354.9	20671.9	20942.4	21180.6	21352.2	21511.2	21603.6	21618.8	21583.8	21413.6	20926.8	19793	17388.5	12118.2	4601.76	0	0	0	0	0	0	0	0	4511.99	12016.6	17369.7	19886.7	21140.8	21753.2	22104.5	22352.4	22591.4	22747.4	22782	22620.3	22262.7	21890.2	21597.8	21438
17439.7	17761.4	18224.5	18596.8	18838.2	18977.5	19096.4	19334.8	19660.7	20116	20561.1	20936.1	21218	21393.7	21538.4	21656.8	21692.4	21656	21547.2	21406.6	21195	20800	19891.6	17909.9	13524.3	5965.7	0	0	0	0	0	0	0	0	5784.36	13360.3	18020.3	20373.9	21614.5	22246.9	22599.5	22810.1	23002.7	23064.2	23009.9	22782.5	22443.7	22058.1	21760.6	21600.4
17689.9	17921.2	18233.6	18518.9	18762.8	19017.7	19269.2	19543	19820.9	20144.3	20472.1	20758.3	21006.9	21227	21473.3	21692.3	21842	21876	21739.3	21464.5	21119.1	20714.7	20051.8	18680.8	15676.8	9250.28	3703.9	0	0	0	0	0	0	3467.37	8874.74	15396.9	18720.6	20427.4	21342.7	21886.3	22258.3	22570.6	22794.8	22874.8	22869.8	22724.6	22413.6	21995.4	21571.2	21256.7
17669.3	17891.2	18250.2	18590.3	18894.4	19178	19459.9	19725.8	20007.3	20302.6	20627.9	20937	21288.9	21602.7	21834.3	21912.3	21873.4	21743.5	21576.3	21400	21322.1	21245.3	20974	20171.5	18303.8	14500	8165.73	4010.53	0	0	0	0	3713.76	7627.47	13765.9	17644.1	19642.8	20666.5	21245	21660.6	22000.4	22359.2	22634.8	22769.5	22722.5	22496.2	22109.4	21674.9	21325.8	21078.6
17786.4	17930.1	18200.9	18417.1	18642.4	18903.4	19251.4	19678.3	20074.4	20489.9	20882.5	21225.6	21546.9	21789.1	21918.3	21962.4	21921.5	21801.9	21647.8	21531.4	21517.8	21609.1	21576.2	21258.3	20339.8	18392	15057.9	10207.1	6882.34	5463.73	5408.82	6684.4	9782.43	14373.7	17649	19735	20886.9	21541.3	21971.7	22290.1	22543.5	22753.8	22848	22799.7	22616.6	22305.4	21937.7	21579.5	21306.1	21113.5
17536.8	17600.4	17791.3	17986.9	18185.2	18452.7	18813.8	19230.9	19627.6	19998.5	20394.9	20789	21216.6	21629.8	21934.5	22105.4	22116.8	22018.8	21888.7	21717.9	21571.1	21524.8	21523.8	21498.7	21216.5	20441	19077.1	17191.5	15174.2	13813.3	13809.6	15170.8	17183.2	19092.9	20487.5	21363.9	21838.7	22082.8	22252.9	22364.5	22494.3	22562.3	22599.1	22559.6	22471.2	22272.7	21993.8	21655.7	21331.8	21051.6
17562.7	17643.9	17841.3	18096	18385.2	18697.2	18992.6	19311.5	19569.9	19808.5	20055.8	20366.5	20760.6	21183.3	21541.5	21808	21949	22042.9	22074.2	22051.8	21890.5	21736.7	21592.9	21505.3	21434.6	21271	20991.9	20569	20114.4	19788.7	19754.4	20087	20616.8	21107.1	21411.1	21604.1	21756.8	21928.8	22147	22342	22480.3	22484	22319	22065.6	21796.9	21569.3	21373.5	21196.9	21077.5	20973.7
17623.5	17837.5	18058.3	18296.3	18477.4	18633.9	18764.2	18952.4	19185.1	19440.7	19809.2	20268	20720.9	21111	21466.6	21735.4	21894.4	21952.6	21919.5	21840.5	21785.8	21791.4	21826.6	21849.2	21866	21857.8	21869	21860.4	21841.3	21804.1	21812.2	21863.6	21933	21975.2	22009.6	22074.1	22157.9	22281.5	22408.8	22579.5	22767.4	22912.9	22917.7	22764.5	22416.9	21942.4	21440.5	21007.3	20748.5	20664.8
17574.7	17792.9	17935.7	18133.1	18272.8	18379.2	18478.1	18623.5	18854	19068.8	19271.6	19589.9	19982.4	20478.9	21050.3	21577.1	22024.5	22298.3	22364.2	22238.6	22058.2	21909.2	21852.9	21856.5	21869.5	21903.4	22020.2	22167	22288.1	22336.2	22312	22255.2	22133.5	21989.4	21909.4	21929.2	22020.4	22163.8	22320.4	22479	22629.8	22737.9	22752.4	22589.7	22215.5	21715.2	21195.4	20724	20383	20134.8
16859.9	17125.3	17336.5	17639.5	17875.1	18109.6	18323.3	18564.6	18833.8	19100.7	19311.3	19516.2	19777.3	20059.3	20383.8	20746.7	21080.4	21402.7	21621.4	21698.6	21682.6	21692.6	21728	21749.4	21711.9	21674.2	21678.6	21747.4	21827.9	21932.3	21979.6	21978.2	21955.2	21920.5	21925.9	21957.6	22022.3	22096.8	22156.7	22212.8	22291.9	22300.8	22199	21929.3	21521	21045.6	20613	20228.9	19900.9	19638.3
16938.1	17122.8	17245.5	17387.9	17588.1	17785.9	17971.1	18155.5	18372	18626.5	18845.7	19061.1	19310.7	19573.1	19816.6	20104.6	20426.8	20761.7	21080.3	21335.1	21517.1	21681.4	21821.9	21888.1	21864	21777.3	21652.1	21532	21449.5	21415.8	21439.6	21469.4	21508.6	21535.6	21563.9	21623.8	21699.5	21761.1	21788.7	21794.8	21798.8	21745.1	21623.2	21438.3	21162.7	20812.5	20426.4	20020.8	19634.4	19338.8
16700.5	16955	17165.7	17317.5	17574.2	17817.7	18021.9	18130.5	18224.4	18385.4	18606.9	18840.8	19104.7	19339.5	19555.6	19818.8	20146.4	20512.9	20863.2	21159.3	21330.4	21385	21401.1	21418.2	21457.7	21510	21547.9	21526.4	21472	21401.6	21379.5	21380.4	21420.2	21473.2	21506.8	21497.2	21451.1	21357	21273.8	21188.2	21085.2	20959	20805.4	20639.2	20460.4	20279.4	20086.7	19867.9	19640.6	19386.3
16421.4	16725.7	17017.8	17216.7	17478.6	17740.3	17940.6	18044	18076.1	18118.2	18217.9	18323.5	18482.3	18691.9	18966.4	19295.8	19673.1	20046.9	20395.2	20690.2	20900.3	21053.9	21191.8	21368.9	21551.2	21702.2	21739.9	21667.5	21541.8	21437.4	21356	21317.8	21299.6	21295.5	21295.8	21253.1	21157.7	21056.6	20988	20921.8	20806	20663.4	20516.7	20366.1	20269.6	20182.4	20070	19907.2	19734	19504.7
16168.4	16434.8	16644.4	16795.8	16917.5	17138.4	17337.5	17502	17613.5	17725.5	17884.1	18144.9	18437	18744	19009.2	19224.3	19425.7	19618.1	19862.7	20114.7	20382.1	20634.8	20868.3	21011.9	21113.8	21125.9	21103.3	21049.1	20940.6	20828.1	20754.6	20730.9	20754.4	20781.9	20823.6	20862.8	20886.4	20831.3	20709.8	20622.1	20486.7	20322.3	20131.1	19974	19854.8	19779.4	19699.4	19593.8	19390.2	19089.5
15860.7	16081.7	16289.3	16468.9	16606.5	16809.4	16997.8	17122.3	17226.5	17364.8	17570.9	17870.3	18170.9	18427.2	18627.4	18840	19042.1	19235.7	19433.8	19677	19942.2	20210.3	20384.2	20474.9	20513.2	20493.2	20462.3	20405.5	20336.7	20269	20224.3	20230.8	20270.2	20340.8	20426.6	20513.4	20547.9	20515.3	20426.7	20277.4	20072	19859.1	19667.1	19524.7	19451.3	19412.4	19366.7	19239.1	18949.1	18580.3
15314	15517.2	15690.6	15840.7	15989.7	16123.8	16361.4	16596.8	16826.5	17069.3	17340.1	17617.1	17877.4	18070.5	18227.3	18360.2	18574.1	18815.5	18999.9	19217.2	19444.7	19647	19777.1	19818.9	19784.5	19671.8	19554.3	19468.4	19469.7	19493.7	19529.1	19563.6	19628.2	19756.1	19907.2	20003.6	20016.7	19913.3	19763.2	19624.6	19549.2	19545.2	19579.7	19599.9	19594	19535.9	19397.9	19125.7	18751.4	18323.6
15678.7	15913.6	16070.2	16148.5	16215.3	16254.4	16322.4	16460	16607.3	16781.9	16998.7	17237.4	17464.6	17685.8	17910.2	18092	18270.6	18436.7	18599.1	18738.2	18852.9	18882.4	18869.6	18888.7	18956.1	19039.9	19132.3	19172.1	19115.8	18975.1	18831.3	18724.8	18709.8	18797.5	18914.3	19003	18978.6	18860.6	18713.6	18638	18699.3	18865	19020.6	19102.7	19104.4	19037.3	18850	18592.2	18227.7	17814.9
15357.2	15593.8	15814.4	16008	16152.2	16259.5	16265	16311.6	16365.4	16467.4	16627.5	16841.3	17101.1	17404.8	17675.1	17907.8	18052.4	18164.2	18254.3	18319.2	18311.8	18308.6	18331	18454.1	18610.7	18750.7	18815.3	18827.1	18773.1	18682.8	18588.6	18513.1	18455.3	18400.6	18371.8	18378.8	18431.4	18513.2	18557.1	18574.5	18573.4	18564.3	18560.4	18580.6	18580.1	18524.4	18428.8	18304.6	18094.6	17820.2
14593.6	14965.9	15310.2	15565.4	15739.1	15919.5	16081.5	16179.5	16341	16482.5	16580.4	16635.2	16702.3	16833.4	17042.4	17327.9	17606.1	17819.4	17945.5	17991.7	17990.5	17976.3	17998.8	18071.5	18121.7	18103.3	18020.2	17958.6	17950.2	17984.2	18053.1	18119.3	18122.6	18087.4	18054.5	18085	18176.3	18254.3	18292.7	18272.2	18220.3	18218.9	18238	18257.8	18244.3	18136.7	18003.9	17854.7	17702.4	17496.2
14733.2	14843.2	14938.5	15041.4	15153.5	15293.2	15470.8	15622.8	15760.2	15978.1	16205	16383.4	16510.1	16661.9	16830.7	17004.5	17160.7	17264.8	17387.6	17513.7	17656.8	17749.5	17823.4	17844.9	17821.4	17763.2	17674.3	17568.6	17482.9	17442.5	17447.9	17461.4	17421.9	17368.1	17353.9	17446.1	17609.8	17753.3	17846.9	17899.1	17945.9	17989.4	17978.9	17899.2	17817.7	17703.8	17529.4	17294.8	17040.5	16803.4
14645.3	14712.4	14787.6	14919.7	15101.3	15289.3	15494.5	15680	15829.4	15882.1	15980	16122.5	16321.8	16548.9	16777.7	17020.6	17213	17356.5	17448.1	17508.2	17543.9	17594.2	17678.2	17768.1	17796.9	17767.6	17660.2	17503.4	17360	17274.8	17245.8	17257.6	17277.8	17304.3	17348.3	17428.3	17533.4	17619.9	17670.4	17715.1	17744	17734.7	17695.4	17597.9	17463.2	17223.3	16898.4	16592.1	16379.8	16313.1
14407.9	14513.2	14666.3	14870.8	15134.1	15345.7	15506.8	15636.9	15760.2	15844.2	15935	16148.5	16366.2	16560.6	16750.1	16938.6	17080.7	17168.8	17178.4	17130.4	17092.4	17093.8	17141.5	17194.9	17184.3	17122.4	16982.8	16862.2	16827.2	16911.2	17044.3	17138	17173.8	17131.1	17055.7	17000	16975.6	17020.1	17110.2	17237.9	17390.3	17547.5	17647.5	17598.2	17439.4	17175.5	16856.4	16571.8	16310.4	16138.2
14219.9	14375.3	14548.4	14708.2	14882.2	15008.2	15112.6	15247.2	15444.3	15671.4	15929.9	16167	16478.8	16730.1	16886.4	16949.8	16963.3	16974.5	16985.9	16975.8	16971.3	16987.8	17016.1	17064.8	17087.1	17063.1	16979.9	16908	16872	16894.1	16914.8	16942.3	17023.6	17114.8	17149.5	17116.5	17060	17030.1	17028.7	17043.1	17073.3	17082.4	17065.7	16981.1	16880.2	16785.4	16682.9	16545.9	16350.8	16164.2
13939.6	14125.2	14349.1	14546.5	14762	14952.9	15091.1	15240.8	15420.3	15629.6	15829.9	15982.7	16052.3	16150	16271.8	16399.6	16518.8	16581.4	16583.1	16540	16563.1	16605	16633.6	16643.2	16635	16619.2	16627.2	16664.7	16681	16684.1	16695	16734.3	16739	16726.9	16679.9	16584.4	16450.2	16349.8	16313.9	16341.8	16360.3	16325.4	16216	16079.5	15995.8	15945.1	15843.8	15745.6	15687.7	15597.2
13856.9	13975.3	14167.3	14475.9	14817.3	15057	15164.4	15202	15245.4	15336.7	15472.7	15644.6	15804.1	15894.8	15929.5	15989.7	16030.4	16052.4	16091.3	16140.1	16202.8	16241.9	16295.4	16309.7	16272.9	16240.8	16276	16293.8	16269.5	16219.9	16190.8	16204.9	16214.8	16229.3	16257.2	16308.6	16340.7	16335.9	16290	16222	16172.8	16140.9	16126.3	16085.3	16012.1	15853.3	15711.9	15584.8	15441.7	15367.9
13815.1	13854.3	13870.9	14114.6	14402.4	14622.5	14748.1	14848	14984.8	15152.1	15325.7	15487.3	15632.4	15768.3	15869	15920.3	16006.2	16104.4	16201.4	16293.6	16335.5	16306.6	16302.2	16310	16334.1	16385.6	16419.9	16359.2	16217.6	16080.8	16042.6	16093.9	16221.8	16342.8	16450.5	16522.6	16529.1	16463	16346.2	16212.7	16077.9	16025.2	16046	16014.7	15921	15814.4	15627.7	15482.2	15397.3	15346.6
13846.4	13870.3	13854.2	13895.2	14006.3	14158.9	14330.7	14520.9	14675.4	14769	14845.5	14940.5	15074.8	15244.1	15469.2	15730.6	15926.9	16023.2	16054.1	16036.2	16020.5	16002.5	16021.5	16065.3	16136.2	16171.4	16116.8	16006.3	15898.3	15914.6	15997.3	16046.3	16001.6	15908.1	15836.1	15791.2	15754.3	15711.7	15681.3	15643	15575.8	15485.2	15432.5	15411.1	15398.9	15403	15311.7	15161.9	15035.9	15146.1
13587.1	13684.9	13734.4	13806.4	13954	14130.9	14268.4	14404.5	14524.1	14585.4	14633.4	14791.2	14876	14927.3	15105.8	15309.4	15498.8	15660.7	15769.1	15806.2	15800.6	15768.9	15733.5	15739.2	15747	15729.4	15701.2	15673.5	15680.8	15730.4	15801.7	15840.8	15824	15687.1	15481.7	15304.1	15223	15237.5	15270.6	15280.3	15283.5	15291.7	15296.1	15248.8	15219.5	15235.9	15254.3	15264.1	15261.4	15299.5
13424.9	13642.7	13854.8	14179.7	14360	14499.4	14597.3	14596.3	14757	14909	15045.4	15149.4	15208.8	15189.2	15198.6	15282	15384.8	15501.1	15631.1	15751.3	15795.5	15770.4	15742.2	15751.8	15785.9	15830.5	15889.9	15924.3	15961.1	15968.2	15956.3	15924.5	15888.1	15844.9	15740.8	15587.4	15468.9	15405.1	15437.9	15489.1	15531.8	15559.1	15521.8	15355.3	15090.1	14884.4	14734.4	14654.5	14574.3	14423
13706.4	13852.7	14040.8	14149.8	14338.9	14488.4	14663.1	14856.1	15072.8	15283.4	15437.8	15544.4	15608.6	15658	15709.5	15782	15783.5	15758.6	15714.6	15690.8	15694.1	15715.7	15785.2	15876.3	15952.3	16008.3	15993.6	15961.2	15908.1	15493.2	15456.5	15731.8	15628.4	15639.7	15707.4	15800.6	15878	15997.2	16122.7	16198.2	16145.8	15952.3	15707.8	15493.9	15309.8	15115.2	14911.4	14668.3	14398.4	14157.1
[truncated: 10 more columns]

## Sheet: Bipolar Cells cellsmm2
22272.4	22470.2	22685.8	23004.8	23356	23702.6	23980	24281.5	24626.2	25023.9	25366.3	25666.7	25883.1	26119.6	26302.3	26537.4	26806.7	27068.6	27183.9	27266.3	27316.2	27378.8	27446.6	27502.6	27541.5	27604.4	27709.1	27829.9	27940.8	27278.2	27225.8	27795.4	27687.3	27662.7	27718.5	27766.5	27758.7	27678.8	27517.8	27428.3	27373.3	27402.8	27403.6	27299.6	27101.9	26877.6	26616.7	26302.6	26033.9	25617.2
22718.9	23002.6	23213.6	23435	23654.9	23916.9	24207.3	24451	24686.1	24946.9	25257	25637.4	26082.3	26555.2	27035.9	27465.8	27769.1	27866	27851.5	27854.2	27877.5	27840.2	27775	27763.8	27850.2	28058.4	28325	28537.4	28654	28632.5	28498.7	28409.9	28430.6	28535.5	28724	28862.1	28925.2	28908.8	28841.7	28806.4	28612.3	28407	28179	27971.7	27771.2	27604.7	27481.4	27347	27136.4	26843.1
23253.2	23634.5	24024	24349.4	24598.7	24840.5	25137.8	25420.5	25648.6	25849.6	26070.2	26357.4	26655.7	26932.2	27198.6	27442	27646.1	27843.2	28000.9	28205.9	28414.5	28587.3	28698	28807	28958.8	29184.3	29416	29483.3	29370	29139.5	28937.6	28926.4	29112.7	29364.9	29528.4	29576	29528.8	29425.7	29280.8	29072.4	28825.1	28606.2	28381.3	28175.8	27997.5	27838	27669.9	27532.2	27384.7	27168.6
23579.6	23860.5	24194.1	24501.7	24827.9	25162	25473.1	25720.1	25923.4	26134.6	26363.5	26631.7	26899.7	27199.5	27514.1	27854.8	28128.1	28417.5	28731.5	29047	29271.4	29451.2	29548.4	29609.7	29585.4	29524.2	29491.7	29449.1	29403	29348.2	29338.2	29389.2	29499.8	29604	29581.8	29464	29360.4	29298.1	29267.6	29237.8	29173.9	29106.8	29088.1	28984.9	28758.1	28349.3	27982.8	27671.9	27411.5	27189.7
23384.2	23661.1	23958.3	24247.8	24584.5	24999.1	25440.1	25810.2	26074.1	26305.7	26606.4	26980.7	27300.4	27566.8	27740	27855	28136	28470.1	28766	28970.2	29141.2	29254.8	29363	29479.2	29610.9	29828.8	30100.3	30387.3	30582.1	30610.1	30485.1	30310.1	30136.4	30008.5	29917.7	29881.4	29878.5	29921.7	29958	29959.2	29930.2	29861.5	29743.3	29510.3	29185.4	28855.3	28501.6	28198.7	27921.2	27741.7
24279.8	24459.5	24610.3	24796.6	25079.8	25473.7	25960.1	26480.3	26963.3	27380.6	27751.8	28070.5	28296.7	28399.6	28517.9	28763.7	29015.1	29247.1	29455.1	29677.9	29908.8	30055	30221.3	30428.7	30697.6	30896	31016	31029.7	30946.3	30873.2	30833.4	30818.3	30809.2	30792.8	30790.3	30883.3	31024.3	31185.6	31235.3	31081.2	30744.6	30410.2	30147.4	29950	29732	29510	29345.4	29151.3	28802.5	28429.5
24179.5	24476.7	24778	25120.2	25541.5	25944.2	26291.1	26604.7	26937.7	27359.5	27854.4	28433.9	28961	29467.3	29839.1	30006.6	30021	30002.7	30138.5	30465.2	30900.5	31326.7	31628.1	31837.7	31962.9	32032.6	31985.7	31873.4	31752.5	31622.3	31580.9	31659.4	31850.7	31942	31874.5	31688.3	31516.3	31485.1	31550	31628.6	31605.1	31469.9	31345.5	31258.4	31167.2	30918.1	30507.9	30021.4	29636.6	29175
24605.9	24867.5	25111.2	25339.1	25671.4	26021.7	26405	26785.9	27181.6	27620.1	28105.6	28609.9	29244.5	29751.5	30091.6	30387.4	30668	30889.5	31029.2	31073.1	31126.8	31240	31401.5	31632.4	31952.7	32258.7	32447.1	32502.6	32441.4	32299.6	32235.1	32370.1	32652.9	32834.2	32806.4	32571.8	32256.4	31914.4	31689.2	31581.2	31552	31551.2	31455.1	31262	30993.4	30716.7	30413.7	30113.7	29800.1	29596.6
25019.4	25532.4	25905.6	26209.3	26493.3	26767.5	27115.8	27571.7	28089.2	28563.2	28976.8	29506	29924.6	30225.5	30454.5	30678.2	30933.4	31233	31474.4	31629.5	31797.7	32034.1	32243.6	32506.8	32781.3	33053.9	33196.1	33227.7	33084.1	32897.2	32806.2	32893.7	33068.5	33205.2	33240.6	33186.3	33076.9	32868.8	32636.3	32478.5	32407	32409.6	32364.3	32262.1	32100.3	31882	31639.3	31346.6	30965	30544.4
26289.8	26570.7	26694.1	26829.2	27024.7	27321.4	27713.3	28155	28571.6	28885.4	29315.8	29714.8	30116.2	30562.4	31025.8	31427.4	31751.9	32048	32327.2	32668.3	33065.6	33416.4	33660.8	33782.5	33769.6	33631	33498.2	33217.5	33100.8	33215.9	33456.6	33715	33925.4	33983.7	34009.1	33996.8	34070.2	34098.9	34072.7	33897.9	33604.4	33215.4	32898.3	32728.3	32625.5	32343.9	32021.3	31647.5	31276.8	30884.7
26562.3	26702.5	26908.8	27179.7	27507.6	27861.1	28250.5	28580.2	28775.5	29073.3	29379	29720.6	30114.4	30532.8	31010.1	31556.5	32168.5	32752.2	33167.8	33463.5	33682.8	33846.3	33984	34006.7	33918.3	33748.8	33634.7	33575.8	33732.6	34077.2	34408.1	34653.3	34691.2	34507.7	34234.3	34017.2	33878.5	33809	33748.7	33636.3	33489.5	33339.8	33237.2	33177	33059.3	32736.8	32335.8	31909.1	31561.4	31268
26398.5	26693	27065.3	27499.5	27964.6	28419.1	28848.6	29079.7	29425.5	29813.4	30214.1	30617.9	31099.4	31619.2	32184	32793.2	33399.5	33966.3	34385.9	34639.2	34735.4	34748.4	34738.9	34736.8	34730	34726.7	34775.2	34881.5	35096.6	35324.1	35492.6	35517.2	35434.2	35324.1	35297.2	35370.9	35466.5	35558.5	35492.3	35373.1	35155.9	34949.2	34696.6	34429.7	34028.7	33646.1	33351.2	33043.2	32733.4	32460
26810.6	27203.4	27630.1	28085.7	28496.6	28876.8	29188.9	29650.1	30176.1	30696.3	31212.3	31685.5	32154	32596.9	33000	33359.3	33762	34228.8	34719.3	35086.8	35309.4	35464.2	35674.8	35961.2	36287.6	36537.5	36673.5	36710.2	36625.4	36433.4	36190.9	35971.5	35902.6	35997.6	36086.4	36125.1	36207.4	36262.2	36256.4	36156.4	35989.6	35796	35621.2	35418.5	35137.1	34720.7	34254.5	33817.2	33422.5	33042.2
27544.1	27927.4	28288.4	28681.9	29117.3	29535.3	30011.8	30550.8	31019	31411.9	31773.9	32154.9	32548.2	32907.8	33212.4	33564.5	34056.9	34653	35260.6	35745.5	36226	36671.2	37054.4	37363.4	37599.3	37719.1	37780.2	37731.8	37510.3	37192.4	36919.8	36783.6	36866.5	36975	37049.6	37034.7	36884.8	36741.9	36597	36478.2	36286.6	36098.2	35907.8	35743	35609.7	35379.1	34993.2	34522	34083.7	33671.2
27809.6	28206.6	28482.4	28764	29090.2	29451.6	30153.6	30885.4	31587.5	32189.1	32744	33333.2	33944.5	34542.9	35067.2	35478.1	35795.1	35994	36171.2	36449.4	36879.3	37278.3	37548.5	37596.6	37478.3	37382.2	37450.6	37681.3	37899.2	38031.7	38069.3	38110.8	38152.8	38182.3	38181.9	38096.5	37969.7	37849.1	37800.4	37729	37549.2	37259.9	36922.2	36477.8	35969	35400.9	34901.9	34462.3	34108	33732.5
27880.7	28256.8	28602.8	29039	29496.9	30140.9	30828.5	31476	32066.5	32580.4	33083.8	33644.8	34311.2	35051.3	35850.8	36597.4	37182.8	37580.1	37847.4	38048.3	38202.9	38227.8	38173	38108.4	38110.2	38261.2	38492.3	38808	39125.7	39380.9	39429.9	39315.6	39153.5	39040.9	39021.6	39055.1	39049	38971.3	38733	38346.7	37854.3	37379.7	37001.9	36671.5	36293	35884.1	35475.2	35022	34453.7	33805.6
28153.7	28571.5	29018.1	29535.8	30077.4	30779.6	31436.3	31979.2	32531.2	33086.2	33632.7	34094.2	34507.4	35017.3	35741.7	36603.3	37457.1	38174.2	38677.4	39081	39404.8	39653.1	39774	39892.8	40061.2	40297.2	40517.3	40719.2	40892.2	40921.3	40806.3	40549.1	40260.6	40068.9	39980.1	40006.1	40049.1	39948.5	39647.3	39233.5	38744.2	38233.7	37694.5	37260.1	36945.9	36600	36184.9	35696.2	35111.9	34468.2
28035.2	28558.8	29200.1	29791.8	30552.8	31397.2	32216.6	32935.5	33591.3	34199.6	34771.4	35209.1	35530.2	35862.4	36242.8	36753	37431.7	38288.2	39170.1	40029	40798.5	41241.9	41455.9	41464.7	41426.5	41391.1	41436.5	41507.4	41550.8	41515.3	41488.3	41410.5	41399.4	41450.1	41613.4	41788.5	41911.9	41915.8	41704.1	41359.7	40767.2	39998.7	39096.5	38157.8	37380.7	36685.9	36083.1	35575.9	35184.7	34886.4
28658.3	29355.1	29996.6	30534.7	31216	31931.2	32665.9	33358.6	33969.3	34583.7	35090.9	35550.4	35992	36424.4	36849.9	37432.3	38214.6	39101.9	40047	40897.1	41547.4	41961.4	42175.8	42205.3	42144.6	41969	41809.7	41695.5	41667.3	41705.9	41815.3	41995	42146.7	42274.3	42363.7	42509	42607	42654.7	42578.4	42384.6	41966.7	41206.6	40205.9	39124.4	38087.1	37177.8	36491.9	35963.4	35601	35360.7
29049.7	29752.7	30415.4	31043.9	31599.2	32046.5	32508.6	33039	33650	34367.3	35039.2	35626.9	36242.9	36886.4	37647.3	38472.9	39281.7	39994.4	40673.1	41330.6	41912.6	42438.3	42799.1	42981.9	42972.1	42836.3	42710.6	42640.4	42586.5	42576.7	42675	42870.8	43048.2	43245.6	43409	43480.5	43430.5	43266.1	43078.4	42946.6	42770	42375.7	41678	40771.1	39675.3	38558.2	37557.9	36725.2	36029.7	35507.8
28985.9	29413.1	29823.8	30521.7	31120.7	31579.1	32052.4	32689	33579.4	34473.9	35325.9	36197.8	37122.8	38059.6	38936	39772	40505.7	41145.1	41705	42153	42531.1	42824.6	43130.4	43442.1	43738.8	43951.6	44097.4	44129.1	44083	43966.3	43902.8	43947.8	44162	44375.8	44548.1	44524	44397.3	44195.8	43928.1	43615.6	43225.5	42721	42096.9	41336.8	40547.6	39693.1	38798.7	37969.7	37119.4	36282.8
29117.2	29102.2	29207.9	29712	30346.3	31061.1	31799.6	32578.4	33420.7	34263.9	35139.4	36160.7	37257.4	38418.2	39528.6	40424	41079.5	41510.1	41836.5	42128.1	42451.8	42838.3	43263.6	43770.9	44306.7	44631.8	44754.7	44709.8	44613.2	44503.2	44405.1	44397.1	44517.5	44660	44698.5	44580.6	44311.2	44069.8	43927.6	43847.8	43708.3	43457.6	43016.7	42350.9	41484	40496.1	39456.8	38543.4	37740.2	36989.9
29442.8	29572.2	29830.4	30258.8	30754.1	31397.5	32156.2	32988.4	33819.1	34527	35289.5	36087.9	36954.6	37878.7	38863.9	39876.4	40869.3	41746.8	42403	42751.8	42882.3	42963.1	43135.9	43516.7	44010.2	44523.3	45053	45549.8	45951.3	46129.6	46078.3	45922.7	45943.6	46127.2	46197.8	45965.4	45504.1	45035	44684.7	44505.9	44354.4	44099.7	43632.4	42931.9	41949.6	40785.6	39612.8	38663.9	37978.2	37453.1
29082.1	29346.6	29755.2	30257.8	30790	31337.7	31975.3	32778.7	33700.8	34680.9	35794.4	36825.8	37775.1	38709.4	39591.2	40315.8	40838	41311.3	41736.3	41984.6	42058.7	42132.7	42363.9	42773.3	43392.8	44043.4	44771.8	45317.8	45672.4	45787.8	45796.6	45837.5	45989.9	46262.6	46419.9	46368.6	46027.7	45588.9	45113	44623.6	44208.3	43810.5	43437.5	43122.4	42703.1	42084.6	41180.1	40092.8	39003.7	37969.4
28486.2	28798.7	29477.6	30255.6	31048.1	31771	32440.6	33135.6	33900.2	34838.7	35912	36913.6	37804.4	38650.5	39387.8	39965	40351.3	40751.2	41201.8	41588.9	41968.6	42357.4	42722.9	43108.7	43574.7	43994.1	44615.7	45184.7	45638.8	45847.6	45723.5	45489	45358.3	45400.4	45572.8	45736.9	45666.1	45594.3	45460.3	45177.1	44782.4	44367.9	44025	43754.6	43383.7	42777.1	41849	40674.5	39437.9	38223.6
28886.3	29257.9	29888.7	30480.6	31055.7	31651.8	32341.3	33153.8	33976.1	34971.7	36026.6	37010.8	37849.4	38552.3	39104.9	39614.4	40052.3	40489.1	40907.6	41187.1	41527.6	41905.4	42288.4	42657.1	43069.7	43258.8	43372.8	43413.9	43436.6	43493.8	43499.3	43592.6	43864	44372	45089.4	45755.6	45940	45960.6	45869	45668	45432	45198.7	44930.7	44569.2	44040.8	43219.3	42100.5	40816	39650.1	38558.4
29450.2	29715.8	30207.7	30705.7	31254.1	31871.9	32704.3	33636.2	34618.7	35645.1	36607.9	37448.2	38210.1	38877.1	39465.4	39928.5	40291.7	40563.3	40805.7	41100.7	41491.5	41967.6	42246.4	42325	42147.7	41626.8	41035.3	40182.7	39130.9	37990.3	37707.5	38522.7	39803.3	41176	42485.5	43680.6	44492.4	45072.7	45438.6	45454.7	45246.1	44819.1	44336.8	43770.4	43225.3	42472.7	41673.4	40908.6	40363.1	39866.9
29652	29915.3	30456.5	31046.3	31634.3	32271.9	33104.7	34139.2	35148.2	35996.7	36531.5	36887.2	37365.3	38074.4	39004.4	39854.4	40454.9	40741.9	40814.6	40863.7	40972.7	41087.5	41057.7	40768.2	40143.6	39009.6	37268.2	34503.8	29425.2	24956.9	24909.6	28788.6	33782.8	37354.5	39868.3	41626.2	42782.7	43694.5	44352.8	44676.7	44727.6	44690.7	44619.5	44434.8	44100.7	43555.7	42701.1	41726.8	40754.2	39980.7
29142	29509.6	30189.3	30990.6	31795.2	32596.2	33413.2	34170.4	34834	35492.7	36187.6	36947.9	37814.3	38683.8	39509.9	40141.7	40549.2	40798.4	41012.8	41298.2	41559.3	41614.8	41311.3	40624.4	39454.6	37438.1	33980.4	27211.5	18178.3	14355.1	13822.3	16973	25523.2	32844.1	37119.5	40090.2	42046.4	43348.4	44095.6	44370.3	44392.3	44510.9	44631.5	44678.3	44408.6	43879.8	43092.2	42204.8	41266.1	40352.9
29629.1	29963.6	30428.5	30962.7	31659.6	32516	33432.6	34210.6	34786.5	35494.6	36241.5	37180.7	38216.7	39108.2	39872.8	40439.4	40963.7	41423.1	41814.4	42217.4	42454.5	42436.5	41966.4	41033.7	39406.7	36464.9	31497.9	21516.3	13283.2	8659.79	7326.85	10936.1	18997.4	29522.6	35557	39179.8	41301	42510.2	43247.5	43527.9	43667.4	43760.8	43846	43836	43625.7	43158.5	42398.9	41548.6	40733	40059.2
30403	31015.2	31691.9	32317.7	32870.6	33376	33990.9	34669.7	35342.1	36150.8	36969.7	37869.1	38799.2	39651.1	40444.3	41104.4	41727.8	42205.7	42524.2	42771.7	42880.5	42732.4	42158.8	41110.7	39257.3	36044.4	30612.9	20394.7	12192	7431.8	6586.3	10561.2	18962.3	29498.3	35341.2	38928.3	41066.4	42358.4	43169.4	43560.4	43803.5	43967.1	44135.5	44125.8	43857	43193.3	42150.7	41085.8	40181.6	39535.9
29868.1	30601.5	31598	32477.3	33129.1	33597.4	34065.9	34759	35629	36762.5	37901.4	38931.7	39803.8	40483.8	41104.8	41667.7	42055.7	42284.1	42357.6	42386.8	42383.2	42338.6	42023.8	41346.2	40023.8	37640.5	33760.8	26670.1	17607.1	14038.6	13522	16519.8	24900.6	32147.4	36496.4	39538.5	41601	43042.8	43996.5	44486.7	44748.7	44840.1	44913.7	44715.4	44271.1	43479.1	42470.8	41379.7	40464.9	39817.1
30284.5	30863.5	31598.8	32324.4	32977.9	33647.9	34351.4	35108.1	35891.4	36783.5	37703.4	38563.9	39367.9	40126.1	40936.1	41690.1	42299.2	42666.5	42684.6	42438	42126.6	41939	41805	41583.9	41104.5	39929.5	37887.3	34551.7	29318.5	24377.9	23716.6	27019.1	31696.1	35467.8	38308.5	40370.7	41672.5	42588.1	43210.4	43656.9	44007.5	44316.8	44458.4	44299.2	43953	43321.6	42369.1	41220.3	40074.1	39148.4
30231.3	30792	31605.3	32423.9	33181.2	33900.7	34657	35398.5	36187.1	37026.5	37939.8	38840.8	39836.6	40772.4	41557.1	42043.7	42290.2	42337.9	42291.5	42223.2	42397.3	42743.1	43098.7	43285	43228.9	42847.4	42209.2	41023.8	39267.8	37392.8	36441.9	36835.4	37988.1	39426.9	40678.2	41670.9	42150.3	42466.8	42742.5	43070.3	43407.9	43825.9	44073.4	44022.7	43598.3	42816.9	41728.6	40558.9	39562.2	38768.7
30408	30832.6	31490.7	32089.2	32702.3	33375.3	34241.1	35263.6	36253.4	37306.9	38340.7	39302.8	40239.8	41039.1	41627.8	42048.1	42290.2	42358.4	42336.2	42375	42637.1	43206.5	43765.6	44279	44633.5	44666.9	44495.9	44059.5	43424.1	42796	42365.9	42175.2	42226.5	42474.1	42862.4	43306.2	43505.5	43694.9	43931.6	44167.5	44366.9	44499.2	44390.9	43984.3	43300.5	42363.1	41319	40300.7	39451.7	38764.8
29953.8	30235.5	30748.6	31302.3	31859	32534	33412	34405.1	35383.6	36342.7	37368.6	38410.1	39531.2	40640.1	41553.5	42212.6	42555.7	42668.3	42694.7	42621.7	42594.2	42807.4	43228.3	43872.6	44526.6	44997.2	45335.6	45596.1	45763.5	45901.4	45889	45753.2	45574.1	45373.2	45099.4	44836.2	44566.4	44351	44255.5	44160.8	44145.5	44008.5	43792.8	43407.7	42911.1	42194.3	41324.1	40349.4	39412.9	38572
29962.7	30271.3	30791.9	31443.9	32155.6	32905.8	33663.6	34476.4	35199.2	35909	36650.5	37523.7	38566.4	39676.6	40676	41505.1	42089.2	42569.2	42909.3	43124.9	43054.1	43003.3	43010.1	43236	43708.6	44305.5	45045.5	45787.2	46435.5	46785.4	46704.4	46372.2	45893.5	45292.6	44597.2	44054.2	43741.7	43679.1	43814.9	43942.2	43962.8	43706	43102.5	42312.8	41484.1	40728.5	40032.8	39376.8	38833.6	38327.9
30027.5	30560.4	31118.5	31738.4	32257.8	32729.6	33187.6	33757.1	34421	35147.5	36095.5	37227.2	38366.6	39404.9	40388.7	41213.1	41825.4	42232.9	42445.7	42546.9	42675	42910.1	43206.5	43513.5	43887.6	44319.9	44912	45538.5	46094.4	46386.5	46403.6	46141.3	45689.6	45130	44627.8	44305.3	44128.2	44107.1	44125.8	44229.7	44352.6	44369.3	44089.6	43487.4	42505.3	41283.9	40019.8	38896.9	38109.8	37654.6
29902.8	30438	30856.7	31398.9	31838.6	32214.6	32607.3	33089.8	33737.4	34376.7	35008.3	35863.9	36870.6	38084.6	39453	40749.7	41901.6	42719.9	43126.3	43141.8	43025.8	42948.7	43035.7	43240.2	43482.9	43794.9	44302.1	44879.2	45367.7	45610.5	45561.1	45300.7	44811.5	44240	43806.8	43601.6	43564.5	43647.8	43754.8	43846.6	43900.8	43847	43589.7	42976.8	41955.4	40699.2	39417	38238.8	37315.9	36576.4
28641.1	29245.6	29770.1	30481.7	31076.3	31666	32250.4	32892.8	33599.4	34322.4	34958	35595.7	36347.2	37147.5	38035.4	39001.6	39915.6	40805.9	41490.5	41888.6	42086.3	42312.7	42565.6	42776.5	42865.2	42947	43106.1	43379.9	43648.8	43919.3	44013.9	43949.4	43794.3	43587.1	43445.9	43350.3	43313.3	43288.1	43218	43115.4	43033.9	42794.1	42324	41523	40457.1	39270.4	38173	37177.2	36297.4	35550.1
28724.7	29186.8	29553.8	29980.6	30504.2	31019.8	31542.1	32071	32669.2	33353.3	33987.3	34626.3	35338.1	36083.3	36801	37606.3	38478.4	39374	40234.2	40963.4	41538.1	42060.8	42514.7	42804.8	42902.6	42858.9	42720.7	42571.6	42471.7	42438.7	42485.9	42511.1	42525.2	42490.9	42438.9	42431.2	42435.9	42396.2	42269.1	42074.2	41853.6	41503.1	41007.8	40383.9	39585.6	38650.4	37656.3	36637.6	35667.8	34876.6
28269.9	28843.3	29353.7	29788.7	30402.3	30990	31537.5	31924.5	32295.3	32799.9	33423.3	34080.6	34802.9	35481.4	36132.2	36874.9	37740.6	38680.3	39587.5	40385.2	40932	41238	41445.6	41634.2	41848.6	42066.9	42235.8	42266.7	42209.7	42096.9	42053.4	42029.6	42058.1	42089.4	42060.6	41925.5	41698.1	41360.1	41023.6	40659.1	40243.6	39769.2	39231.8	38663.8	38068.6	37469.6	36852.2	36193.3	35527.3	34823.4
27743.7	28393.6	29034.6	29542	30155.7	30766.5	31297.5	31665.6	31916.9	32197.7	32588.4	32997.4	33509.4	34120.7	34857.2	35701.2	36638.7	37572.8	38458.5	39238.5	39848	40335.7	40773	41267.6	41756.8	42164.8	42330.8	42259.7	42061.3	41881	41721.9	41623.8	41542.2	41465.5	41375.1	41179.2	40859.8	40512.8	40209.4	39889	39458.1	38964.2	38453.4	37929.4	37502.9	37092	36636.2	36092.7	35537.4	34890.4
27260.8	27838.5	28330	28745.2	29106	29633.5	30147.4	30607.3	30983.6	31373.1	31853.3	32525	33262.9	34037	34743.1	35362.2	35958	36536.3	37209.1	37890.5	38593.4	39257.7	39868.7	40292.4	40620.6	40755.2	40801.2	40763.6	40598.3	40402.6	40260.1	40191.8	40192.9	40179.7	40172.2	40137.8	40051.7	39798.1	39400.3	39047.7	38591.4	38070.1	37491.9	36973	36522	36150.7	35771.9	35349.9	34757.2	34000.2
26685.8	27178.3	27657.4	28110.1	28488.3	28974.5	29457.9	29835.8	30186	30607.3	31156.7	31881	32617.3	33282.5	33852.1	34448.1	35027.1	35590	36158.5	36806.5	37489	38168.4	38654.4	38968	39167.1	39235.2	39261.6	39217	39127.9	39019.3	38933.3	38924.1	38957	39028.5	39107.6	39167.4	39106.8	38903.1	38577.1	38119.2	37545.4	36949.8	36388.2	35914.7	35566	35278.6	34979.3	34534.7	33805.6	32946.6
25709.9	26162.7	26573.4	26963.5	27348.7	27704.3	28257.9	28813.8	29369	29959.4	30608.5	31277.8	31925.6	32460.2	32933.7	33366.6	33947.7	34580	35105.6	35687.8	36283.1	36822.9	37213.1	37423.2	37475.9	37361.2	37217.5	37114	37156.9	37223.1	37290.6	37336.1	37418.7	37601.6	37808.3	37890.9	37796.7	37469.5	37040.7	36618.9	36304.4	36113	35984.4	35822.6	35608.7	35298.1	34844.5	34154.9	33291.6	32344.6
26263.8	26766.7	27145.7	27410.2	27650.7	27838.4	28092.6	28469.7	28870.5	29329.1	29868.7	30454.3	31026.5	31594.1	32172.2	32677	33177.5	33654.8	34123	34544.2	34913.4	35115.6	35223.9	35378.7	35612.3	35861.1	36109.8	36241.6	36173.3	35926.3	35654.1	35433.4	35367.8	35477.9	35624.5	35700.3	35547.2	35207.2	34801.7	34515.6	34472.3	34610.8	34720.7	34688.4	34505.6	34196.8	33673.7	33029.9	32204	31302.9
25666.9	26164.8	26643.5	27094.2	27458.8	27756	27895.4	28106.9	28335.5	28655.5	29082.1	29608.7	30222.5	30920.4	31564.3	32145.1	32569	32932.7	33253.8	33523.8	33653.9	33782	33944.1	34281.6	34671.9	35017.7	35207.9	35282.7	35217.1	35065.8	34889	34729.4	34586.1	34431.8	34310.2	34239.8	34239.4	34281.4	34240.6	34136.8	33988.9	33818.5	33651	33521.9	33351.9	33081	32739.6	32349.5	31812.1	31168.3
24334.9	25049.3	25725.5	26269.4	26673.9	27086	27483.3	27773.9	28179.1	28558.1	28866.5	29103.4	29364.4	29740.6	30257.3	30913.5	31559.1	32089.5	32461.2	32683.7	32813	32909.8	33061.6	33295.4	33478.3	33521.2	33429.8	33362.7	33379.2	33458.6	33586.9	33693.5	33667.4	33554.4	33430.9	33410.5	33488.5	33531	33489.2	33326.7	33099	32955.6	32843.5	32727.3	32548.3	32200.3	31808.6	31390.4	30970.4	30460.8
24510.9	24782.2	25033.9	25311.8	25601.9	25934.6	26346.1	26717.2	27068.1	27565.5	28083.9	28523.5	28876.8	29276.9	29709.3	30152.4	30564.9	30883.5	31233.2	31585.2	31963	32243.4	32479.3	32610.4	32650.1	32613.6	32507.3	32355.9	32227.1	32167.4	32177.3	32187.4	32085.9	31944.2	31862.2	31962.4	32180.7	32351.5	32420.2	32401.6	32364.7	32314.2	32160.9	31880.2	31594.3	31250.6	30801.3	30249.2	29667.5	29120.9
24308.4	24502.6	24714.7	25034.6	25434.8	25842.7	26293.7	26714.5	27078.3	27283.1	27568.7	27934.4	28402.2	28921.9	29447.7	30000.8	30465.9	30844.1	31127.5	31350.9	31525	31718.4	31963.1	32210.1	32338.6	32350.3	32207.4	31961.1	31725.9	31583.7	31530.6	31538.8	31549.2	31558.4	31586.9	31668.9	31784.7	31857.6	31855.7	31832.6	31773.2	31638.9	31446.3	31147.2	30780.9	30229.7	29532.7	28872.5	28380.2	28143.4
23859	24110.9	24446.8	24880.9	25411.9	25853.4	26222.8	26542.1	26853.6	27103.8	27368.4	27847.2	28336.8	28789.4	29235.6	29681.5	30046.4	30315	30441.7	30461.5	30492.9	30587.7	30756.3	30927.4	30976.2	30922.3	30716.6	30533.9	30494.1	30658.6	30899.9	31057.4	31098.1	30984.9	30801.8	30644	30533	30538.5	30616.9	30752.4	30923.7	31095.7	31160.2	30956.7	30559.1	29978.1	29303.7	28692.8	28126.3	27717.3
23493.6	23822.9	24186.1	24538.8	24912.9	25203.1	25468.2	25785.9	26213	26697.5	27239.7	27749.7	28392.1	28933.8	29313.2	29531.6	29661.5	29784.8	29905	29982.9	30065.3	30178.8	30305	30460.6	30562.2	30572	30465.7	30369.1	30326.4	30377.1	30414.4	30452.6	30576.6	30707.7	30726.8	30614.9	30452	30330.1	30251.5	30192.5	30155	30074.8	29944.7	29692.6	29410.2	29137.8	28852.2	28507.7	28065.2	27640.4
22980.4	23353.8	23795.2	24203.8	24640.7	25033.8	25349.5	25686.2	26076.7	26523	26957.6	27314.4	27530.6	27795.9	28103.2	28421.1	28723.7	28926.4	29019.7	29030.3	29152.1	29302	29420.7	29499.5	29540.4	29559.4	29612.1	29708.3	29757.1	29772.7	29792.3	29852.3	29840.7	29789.7	29667.3	29450.5	29157.3	28918.9	28788.2	28762.8	28714.8	28568.7	28288.9	27959.8	27721.4	27538.9	27268.8	27004.6	26810.2	26561.5
22792.6	23050.3	23433.2	24019.7	24660	25129.3	25387.9	25530.5	25684.5	25922.9	26239	26618.4	26978.6	27222.6	27370.5	27561.5	27717.6	27839.2	27987.3	28149.5	28331.9	28468.4	28623.5	28703.8	28688.8	28674.4	28770.8	28828.6	28803.3	28724.3	28672.7	28688.9	28688.7	28688.3	28703.3	28751.7	28758.5	28694.5	28552.6	28365.4	28206.4	28073.7	27967.4	27812.6	27600.1	27239.7	26909.3	26604.2	26273.1	26061.3
22673.7	22796.7	22884.9	23356.6	23900.2	24329.5	24610.6	24850	25153.3	25512.1	25883.8	26237.4	26564.8	26877.6	27130.8	27299.1	27525.5	27771.5	28013.5	28244.4	28384.5	28396.9	28445.5	28509.7	28597.4	28726.4	28818.1	28735.6	28503	28270.6	28203.5	28285.5	28494.4	28682.9	28840.1	28927.3	28892.7	28726.1	28465.9	28171.1	27870.4	27708.7	27670.8	27540.1	27300.3	27037.6	26638	26309.6	26085	25919
22675.8	22770.1	22800.7	22932.6	23177.1	23487.7	23838.2	24220.8	24546.5	24773.7	24973.6	25205.8	25505.1	25864.8	26320.2	26838.3	27245.8	27481.1	27602.2	27636	27669.6	27694.8	27778.2	27899.6	28063.9	28160	28093.4	27922	27748.1	27783.9	27928.2	28006.4	27914	27729.5	27576.1	27463.8	27359.5	27241	27138.9	27017.7	26842.5	26624	26468.1	26363.4	26272.5	26207.5	25979.5	25652.6	25366.7	25479.2
22204.1	22415	22549	22726.9	23027	23373	23661.4	23948.3	24209.8	24376.9	24522.6	24853.4	25062.5	25215.2	25582.9	25993.6	26380.1	26719.2	26965.4	27087.3	27132.6	27128.8	27113.3	27164	27214	27214.6	27190.9	27162.2	27187.6	27280.2	27403.8	27465.1	27422.9	27166.6	26785.9	26448.6	26273	26258.6	26271.6	26239.1	26191.6	26149	26097.2	25954.6	25840.9	25803.3	25767.6	25716.4	25643.4	25638.8
21893.9	22296.7	22693.3	23282.7	23633.7	23914.8	24134.4	24190.5	24516.1	24830.2	25119.8	25356.5	25518.9	25548.3	25625.6	25826.9	26059.8	26314.6	26591.2	26849	26974.5	26978.2	26971.4	27025	27117.1	27222.2	27347.5	27424.5	27499.8	27518.2	27497.6	27436.8	27362.1	27270.1	27067.9	26776.1	26539.6	26393.9	26409.4	26451.4	26474.8	26468.6	26349.8	26009.9	25502.4	25095.8	24783.3	24588.9	24393.9	24080.7
22308.6	22591.7	22945.6	23177.1	23537.9	23831.4	24173.1	24545.9	24960	25367.4	25683.2	25920.4	26087.1	26229.1	26373.9	26553.3	26611.9	26623.9	26601	26609.4	26660.8	26739.8	26896.1	27085.6	27246.1	27368	27364.2	27325	27245	26539.8	26476.9	26943	26755.3	26758.7	26853.7	26987	27088.5	27257.3	27432.3	27517.1	27381	27003.5	26538	26123.5	25758.9	25376.2	24978.5	24515.6	24009.4	23552.5
[truncated: 10 more columns]

## Sheet: Horizontal Cells cellsmm2
5349.69	5431.77	5518.67	5634.37	5755.68	5873.42	5977.56	6087.22	6207.97	6343.15	6464.45	6574.97	6663.55	6756.67	6835.13	6926.28	7025.42	7121.58	7177.83	7223.77	7259.32	7296.34	7332.42	7363.39	7387.97	7416.82	7454.63	7494.45	7529.27	7353.16	7339.05	7490.1	7456.05	7442.15	7447.47	7448.34	7431.94	7394.46	7333.38	7289.11	7252.1	7235.64	7209.71	7154.59	7073.61	6984.64	6885.27	6771.53	6669.02	6528.39
5491.89	5597.03	5685.13	5779.43	5870.57	5969.31	6078.71	6175.81	6270.79	6373.05	6487.83	6620.65	6770.12	6926.84	7085.44	7230.37	7341.23	7396.25	7419.99	7446.4	7476.36	7487.94	7489.4	7503.2	7541.55	7610.62	7693.27	7758.8	7795.82	7792.66	7756.24	7729.42	7729.77	7750.42	7791.16	7815.56	7817.09	7795.13	7757.32	7725.45	7649.07	7567.98	7479.34	7394.78	7310.76	7234.52	7168.42	7098.4	7007.76	6895.27
5656.7	5788.21	5922.83	6046.03	6147.57	6244.15	6358.46	6468.54	6564.8	6654.78	6749.54	6861.2	6975.44	7083.48	7188.17	7285.92	7372.14	7455.23	7526.31	7608.46	7689.91	7759.82	7810.34	7858.26	7915.94	7991.41	8066.09	8093.07	8067.65	8007.23	7951.72	7945.81	7991.33	8052.07	8085.62	8084.68	8055.17	8008.41	7948.05	7867.97	7775.5	7688.99	7599.31	7513.42	7433.4	7357.16	7277.49	7204.81	7128.64	7033.9
5772.05	5881.12	6004.07	6124.99	6247.77	6369.63	6489.76	6592.96	6684.95	6779.67	6878.71	6987.66	7096.17	7212.57	7332.32	7458.29	7565.32	7675.56	7791.15	7905.75	7993.89	8067.89	8116.58	8153.08	8163.82	8161.61	8164.47	8161.63	8154.85	8142.68	8139.93	8151.01	8175.67	8195.54	8177.53	8130.33	8084.43	8047.82	8017.58	7984.73	7940.31	7892.94	7856.68	7795.77	7700.16	7554.87	7420.28	7299.89	7192.27	7094.28
5759.56	5868.91	5984.18	6101.94	6228.71	6372.44	6527.45	6664.1	6773.62	6875.61	6995.55	7134.79	7259.42	7369.43	7453.66	7521.1	7632.17	7756.55	7869.32	7955.44	8030.56	8087.77	8140.71	8193.46	8248.47	8324.78	8413.31	8503.3	8564.41	8575.6	8540.58	8488.23	8433.07	8387.66	8349.61	8323.81	8304.46	8295.59	8282.18	8255.99	8219.04	8169	8103.44	8004.95	7880.3	7753.33	7619.32	7498.29	7383.51	7294.04
6016.45	6104.73	6186.27	6280.94	6396.86	6537.9	6707.52	6885.98	7055.7	7209.82	7352.09	7480.42	7583.71	7653.07	7725.41	7831.19	7937.41	8037.04	8128.57	8222.5	8316.82	8385.46	8456.82	8537.25	8632.89	8705.82	8753.6	8768.06	8751.61	8734.54	8723.28	8715.39	8705.76	8690.61	8676.03	8685.1	8704.38	8726.67	8714.78	8642.84	8518.05	8392.15	8284.43	8193.15	8094.81	7994.16	7907.95	7812.75	7675.49	7531.64
6027.29	6146.35	6267.46	6403.83	6557.5	6703.42	6839.73	6966.9	7099.53	7256.99	7434.39	7635.05	7822.13	8003.81	8148.74	8237.03	8281.71	8315.45	8389.93	8515.87	8670.6	8820.98	8933.54	9017.67	9075.48	9114.26	9116.32	9095.97	9069.3	9036.05	9024.24	9042.7	9089.47	9103.88	9069.28	8997.52	8926.61	8893.15	8883.88	8874.89	8834.52	8760.57	8687.61	8623.06	8555.63	8443.41	8286.45	8108.52	7958	7786.89
6167.77	6280.22	6388.99	6498.53	6631.49	6765.76	6913.61	7060.52	7212	7376.46	7554.13	7737.4	7956.59	8141.53	8280.62	8406.81	8527.87	8631.23	8710.07	8759.96	8810.24	8874.86	8949.97	9042.18	9157.66	9265.88	9336.81	9365.58	9356.58	9320.06	9301.44	9336.02	9408.89	9448.19	9423.21	9335.09	9220.54	9096.14	9002.47	8938.85	8894.97	8856.61	8789.25	8693.05	8574.48	8452.63	8322.74	8193.09	8059.3	7954.87
6307.1	6485.78	6630.57	6763.03	6886.9	7004.48	7146.46	7316.6	7504.12	7682.09	7844.42	8038.62	8203.09	8335.16	8446.81	8556.12	8673.2	8801.64	8912.33	8996.8	9082.9	9186.15	9278.47	9383.49	9489.32	9591.11	9651.12	9674.64	9642.48	9592.87	9566.35	9586.99	9628.27	9653.76	9645.28	9606.57	9548.07	9458.39	9358.85	9277.35	9217.96	9177.12	9120.44	9045.76	8952.75	8842.75	8725.04	8592.9	8436.09	8268.8
6664.02	6787.88	6872.21	6964.45	7068.14	7194.24	7350.84	7520.48	7684.34	7822.27	7992.21	8154.09	8316.89	8492.3	8672.65	8835.65	8976.46	9108.34	9234.22	9376.39	9533.09	9674.48	9781.74	9850.29	9876.53	9861.6	9843.55	9776.93	9753.31	9792.7	9863.68	9934.3	9985.29	9986.22	9972.49	9942.97	9934.17	9909.04	9864.48	9773.06	9645.07	9487.94	9349.99	9252.47	9172.49	9041.1	8897.67	8739.78	8582.72	8419.94
6769.26	6859.14	6966.66	7096.43	7237.3	7381.05	7540.13	7682.9	7789.92	7926.11	8064.75	8213.53	8377.08	8547.83	8735.44	8942.93	9169.42	9388.13	9558.29	9692.79	9803.37	9895.34	9976.02	10019.5	10026.9	10005.5	9995.16	9995.66	10054.7	10163.7	10262.4	10329.1	10327.7	10254.6	10149.4	10056.2	9981.76	9924.65	9866.8	9789.82	9700.3	9607.87	9527.16	9456.92	9368.8	9221.85	9052.61	8876.32	8722.25	8583.3
6762.43	6893.25	7045.47	7220.31	7399.97	7573.31	7746.39	7865.75	8016.69	8181.12	8349.91	8520.31	8713.11	8917.61	9135.73	9367.41	9599.13	9820.04	9998.31	10127.3	10208.4	10262.4	10305.5	10346.9	10383.4	10415.7	10457.9	10511.3	10590.8	10667	10717.9	10717.7	10677.9	10623	10586.8	10575	10564.2	10548.6	10482.1	10395.8	10278.3	10162.1	10031.2	9895.23	9720.34	9550.75	9406.08	9257.71	9109	8970.6
6902.33	7061.12	7230.42	7414.22	7582.71	7739.18	7883.68	8068.28	8272.04	8477.1	8682.49	8877.33	9072.03	9260.57	9438.69	9604.85	9783.99	9982.15	10187.6	10356.7	10481.9	10584.9	10700.7	10835.9	10980.1	11096.1	11171.1	11208.5	11200.5	11150.9	11076.6	11000.5	10961.9	10965.2	10959.1	10931	10910	10876.8	10821.4	10733.4	10623.2	10503.5	10388.2	10264	10116.7	9930.85	9731.51	9541.3	9363.98	9191.53
7125.17	7284.76	7440.16	7611.07	7789.35	7959.12	8151.7	8361.66	8553.99	8728.36	8895.29	9068.67	9246.76	9416.38	9571.24	9740.68	9952.06	10195.3	10443.3	10655.9	10867.3	11067.3	11245.4	11398.1	11525.2	11610.6	11670.2	11687.1	11640.2	11552.6	11467.9	11414.7	11419	11421.5	11404.5	11352.1	11252.1	11150.6	11044.9	10942.9	10817.2	10691.4	10564.4	10444.8	10334.2	10195.6	10013.1	9807.49	9612.66	9426.46
7226.82	7392.25	7527.46	7670.93	7822.02	7978.33	8234.64	8500.53	8761.07	8997.83	9223.87	9461.94	9708.84	9954.67	10181.7	10378	10548.4	10685.3	10816.3	10977.9	11185.6	11383.7	11539.2	11623	11651	11678.3	11748.1	11858.7	11953.8	12009.3	12021.2	12020.6	12007.1	11977.6	11928.2	11843.2	11738.3	11631.6	11543.1	11443.3	11309.2	11141.9	10960.9	10749.7	10521.5	10278.6	10058.1	9856.93	9681.87	9502.34
7276.87	7438.59	7594.11	7781.07	7970.18	8206.14	8462.64	8709.52	8943.33	9159.79	9375.75	9610.68	9878.93	10172.2	10487	10790.8	11051.2	11259.1	11430.4	11583.2	11722.6	11821.3	11891	11953.4	12032.4	12150.6	12284.4	12433.3	12568.8	12668.3	12684	12629.8	12544	12459.5	12392.1	12330.7	12248.4	12139.7	11977.5	11766.7	11524.2	11289.2	11085.8	10899.3	10701	10496.7	10295.2	10083.6	9841.74	9580.31
7378.44	7553.35	7738.02	7949.84	8164.78	8420.1	8672.14	8894.08	9121.2	9353.66	9586.79	9798.8	9999.98	10232.7	10532.7	10879	11229.5	11545.3	11801.9	12032.4	12241.6	12428.9	12573.3	12714.1	12867.4	13034	13183.6	13312.1	13412.6	13445	13407.2	13300.1	13162.2	13037.7	12931.4	12849.7	12763.9	12628.5	12427.1	12188.4	11928.8	11666.5	11400.2	11170.4	10980.8	10785.7	10573.9	10344.5	10091.3	9824.96
7375.87	7580.14	7818.55	8052.81	8330.2	8627.86	8929.03	9204.61	9466.22	9719.84	9966.93	10179.4	10361.7	10551.1	10759.2	11011.3	11320.7	11692.3	12080.8	12471.4	12842.5	13116.7	13317.1	13449.6	13563.3	13667	13782.4	13886.6	13957.9	13975.5	13966.5	13910.8	13850.5	13786.9	13740.4	13681.8	13594.6	13464.9	13263.7	13019.1	12701.4	12336.3	11939.1	11540.3	11199.3	10890.7	10616	10375	10172.3	9999.87
7567.13	7820.59	8062.71	8286.48	8546.03	8811.9	9093.51	9365.71	9618.77	9878.78	10112.5	10336.9	10561	10788	11019.3	11305	11660.7	12059.8	12489.2	12901.9	13263	13557.5	13788.5	13959	14097.4	14185.2	14259.6	14324.3	14387.9	14439.7	14477.5	14501.1	14479.3	14418.1	14318.6	14219.3	14091.8	13945.1	13756.8	13530.3	13239.3	12850.9	12400.2	11938.3	11502.8	11117.3	10808	10552.6	10351.6	10190.2
7696.25	7953.95	8204.49	8455.83	8684.07	8878.74	9087.07	9315.97	9571.51	9864.03	10149.2	10416	10698	10996	11338.7	11712.5	12094.2	12460.6	12831.2	13210.6	13580.9	13946.5	14263.5	14525.5	14723.6	14866.2	14990.4	15103.1	15181.9	15229.9	15265.1	15283.3	15247.6	15178.2	15064.9	14897.8	14677.1	14419.1	14156.9	13916	13670.7	13368.3	12985.1	12552.8	12078.5	11613.1	11196.2	10840.3	10533.8	10284.9
7703.03	7888.17	8071.33	8341.92	8582.77	8781.29	8993.8	9254.24	9591.81	9939.13	10281.6	10638.2	11020.3	11417.3	11809.4	12204	12583.6	12951.6	13313.4	13658.8	14000.7	14332.3	14677.2	15033.9	15393.7	15716	15992.4	16190.3	16307.7	16335.4	16311.8	16257.7	16202.4	16093.4	15929.3	15670.1	15364.4	15039.7	14701.6	14357.7	14006.3	13637.7	13251.2	12841.8	12442	12039.1	11639.1	11271.7	10909.1	10560.1
7759.63	7827.37	7928.28	8145.84	8396.19	8666.17	8954.15	9256.93	9583.77	9919.82	10273.4	10679.5	11120.1	11594.6	12070.9	12500.4	12876	13202	13517.1	13844.5	14207.5	14617.1	15057.5	15546.1	16064.5	16504.7	16847.5	17081.2	17226.9	17281.7	17243.6	17143.5	17007.7	16811.8	16529.3	16163.8	15738	15338.1	14988.8	14674.7	14363.9	14040.9	13681.2	13274.5	12828.2	12366.3	11908	11504	11146	10814.4
7865.31	7973.57	8118.1	8317.96	8532.71	8785.4	9082.1	9403.51	9731.12	10032.7	10358.4	10704.6	11083.4	11494.2	11941.8	12419.6	12917.1	13407.6	13859.2	14243.3	14587.3	14946.2	15359.7	15875	16461.8	17063.4	17655.8	18188.9	18602.4	18811.6	18790.7	18590.8	18346.1	18076.8	17705.2	17193.1	16600.1	16036	15545.1	15139.6	14777.2	14413.7	14013.2	13569	13065.3	12532.3	12020.4	11596	11265.3	10993.4
7786.27	7930.96	8116.91	8338.32	8564.76	8792.29	9056.62	9371.79	9728.16	10112.2	10546.2	10969.1	11382.4	11808.7	12239.6	12645.8	13015.3	13399.8	13803.9	14188.5	14555.1	14964.3	15464.1	16072.3	16809.7	17584.8	18388.2	19069.7	19568.3	19809.6	19813.4	19639.1	19352.5	19000.5	18533.7	17962.5	17295.2	16641.3	16022.8	15442.8	14939.9	14489.9	14089.5	13743.4	13394.6	13010.4	12562.4	12080.8	11617.8	11187.1
7641.99	7799.01	8058.43	8356.35	8656.7	8935.57	9212.03	9499.69	9814.34	10190.5	10617.7	11037.9	11441.1	11849.7	12247.4	12621.4	12964.7	13347.3	13788.6	14258	14781.3	15371.3	16009.3	16721.9	17542.3	18391.5	19339.6	20223.2	20931	21311.5	21253.8	20862.3	20300.9	19679.7	19051.4	18412.7	17713.9	17085.2	16497.3	15911.3	15352.8	14848.1	14419.6	14058.2	13701	13301.3	12830.3	12309.7	11792.7	11301.2
7761.23	7935.95	8184.3	8433.01	8674.39	8918.81	9202.11	9525.04	9858.69	10254.7	10680.8	11100.8	11494.5	11867	12216.5	12580.3	12954.8	13369.2	13826.4	14293.8	14849.2	15496.5	16220.5	17031.3	17969.7	18894.9	19826.2	20691.4	21395.1	21812.6	21815.4	21471.9	20905.9	20283	19694.5	19090.3	18342.1	17629.1	16962.2	16329.8	15767	15276.8	14835.8	14415.7	13986	13501.9	12959.2	12395.5	11892.4	11431.4
7923.02	8071	8283.18	8507.66	8743.13	8995.16	9321.12	9681.09	10064.7	10474.4	10878.7	11261.8	11639.2	12009	12380.2	12742.7	13110.2	13492	13917.2	14425.4	15047.4	15798.3	16571.6	17383.3	18227.1	19028.1	19868.6	20523.9	20855	20762.6	20608.1	20530.8	20330.1	19936.7	19420.6	18890	18273.4	17680.3	17105	16484.7	15880.3	15286	14747.1	14242.1	13794.9	13323.6	12872.8	12461.2	12138.4	11847.2
7985.15	8133.43	8360.2	8611.5	8859.66	9119.06	9447.36	9839.34	10233.8	10594.9	10875.6	11115.7	11408.5	11793.2	12275.1	12768.5	13225.7	13630.6	14021.7	14473.8	15032.3	15697.3	16412.2	17155.2	17918.3	18592.3	19035.3	18846.7	17094.1	15043.4	15014.9	16724.3	18452.9	19079.3	19001.6	18580.1	18002.9	17466.2	16944.8	16391.2	15842.4	15353.3	14927.8	14526.8	14129	13707.5	13226.3	12740.2	12281	11902.4
7852.95	8028.59	8292.71	8602.42	8911.63	9218.19	9543.63	9857.43	10152.5	10458.1	10786.4	11149.5	11564	12004.3	12461.8	12895.1	13300.1	13705.2	14161.9	14722.6	15374.1	16069.1	16742.7	17405.5	18040	18440.4	18110	15808.1	9937.83	4910.09	4727.85	9278.94	14827.3	17504.4	18283.5	18330.6	18014.8	17568.3	17027.1	16414	15825.7	15369.8	14992.8	14654.5	14265.8	13840.2	13372.4	12906.7	12452.5	12028
7986.87	8154.94	8361.41	8597.89	8877.13	9199.3	9553.35	9873.67	10143.8	10464.5	10809.3	11227.7	11696.7	12147.7	12590.7	13008.8	13458.9	13944.5	14477.2	15101.4	15773.7	16479.1	17133.8	17752.8	18258.5	18287.6	17214.4	12969.5	4543.44	0	0	3740.63	11451.2	16134.8	17832.2	18153.4	17868.4	17355.8	16794.1	16172.5	15620.1	15151.1	14760.1	14402.7	14033.8	13628.2	13169.9	12716.5	12300.4	11947.9
8195.49	8441.12	8708.6	8974.15	9216.67	9442.63	9712.88	10006.2	10305.8	10658	11026.5	11435.6	11875	12316.3	12771.2	13222.7	13710	14208	14723	15299.7	15932	16594.1	17212.3	17786.1	18189.4	18076.7	16730.7	12293.4	4170.2	0	0	3612.42	11430	16121.5	17724	18036.9	17766.9	17293.8	16763.8	16184.6	15668.7	15222.5	14857.6	14497.9	14108.2	13639.2	13092.8	12574.8	12133.9	11791.8
8048.61	8325.67	8679.67	9015.09	9285.51	9501.34	9730.06	10027.2	10384.2	10832.2	11297.3	11748.1	12172.5	12562.9	12964.9	13385.3	13794.3	14204.3	14626.3	15110.7	15678.9	16348.6	17031.4	17714.7	18300.2	18540.2	17993	15493.6	9625.57	4801.83	4625.11	9031.17	14465.6	17133.1	17976.6	18078.3	17823.9	17444.4	16988.8	16457	15952.7	15483.5	15087.6	14666.6	14221.7	13713.8	13179.5	12654.4	12210.8	11868.3
8155.48	8391.25	8673.76	8966.03	9235.96	9507.87	9803.12	10118.6	10450.2	10826.5	11224.5	11621	12020	12428.7	12883	13356.6	13828.6	14274.4	14664.1	15031.4	15455.7	16022.6	16710.9	17498.5	18347.2	19030.7	19351.5	18872.9	17032.1	14694.4	14295.8	15696.3	17313.1	18115.7	18258.1	18019.7	17535.8	17024	16508.4	16017.1	15587.3	15224.8	14874	14482.5	14081.6	13633.8	13123.4	12585.5	12076.1	11654.7
8133.17	8363.31	8666.41	8983.73	9282.2	9567.74	9877.68	10188.3	10520.7	10880.4	11274.5	11680.6	12134.7	12594.5	13036.3	13417.8	13760.5	14082.2	14423.9	14819.4	15375.9	16090.3	16905.9	17777.5	18694.7	19586	20437	20953.5	20928	20436	19916.4	19631.6	19403	19089.8	18594.5	18020.9	17311.5	16658	16090	15620	15235.2	14947.3	14659.5	14324.2	13913.9	13431.5	12889.9	12354.7	11897.5	11520.8
8170.09	8363.09	8622.96	8878.06	9134.32	9404.46	9742.65	10131.2	10519.5	10939.5	11366.8	11788.3	12220.5	12632.5	13004.7	13353.2	13678.6	13986.4	14309.3	14706.1	15246	15977.6	16787.1	17678.9	18622.1	19509.9	20339.6	20999.1	21388.9	21462.7	21247	20773.7	20125.5	19415.4	18721.7	18068.3	17370.1	16760	16245.7	15793.2	15397.4	15040.4	14657.6	14226.5	13750.9	13234.4	12718.6	12239	11832.9	11492.6
8035.71	8188.12	8405.89	8645.46	8882.78	9150.17	9487.87	9863.66	10243.8	10630.4	11048.4	11485.3	11963.6	12459.7	12920.8	13331.2	13673	13975.2	14288.2	14612.1	15001.6	15534.6	16198.6	17018.2	17925.5	18810.8	19651.7	20407.3	20988.2	21336.5	21330.7	20983.4	20397.5	19668	18853.5	18050.1	17287.3	16619.3	16060.1	15553.4	15134.5	14727.9	14343.5	13946.8	13551.8	13120.1	12669.4	12211.3	11785.2	11404.2
8022.03	8180.88	8399.72	8665.19	8944.64	9232.24	9534.82	9857.19	10160.7	10470.3	10798.5	11177	11620.9	12103.7	12575	13018.8	13414.1	13807.8	14191.8	14573.8	14899.6	15273.5	15700	16246.2	16932.1	17689.5	18500.6	19267.3	19895.3	20241.2	20206.2	19868.2	19312	18602.1	17806	17065.9	16436.2	15944.2	15561.8	15207	14857	14455.3	13980.8	13485.4	13012.2	12591.2	12212.4	11865	11567.2	11292.7
8021.5	8240.02	8468.61	8724.68	8949.92	9158.14	9373.42	9622.65	9904.31	10213	10594.9	11042.6	11506.8	11957.3	12410.3	12835.9	13219.3	13563.7	13873.1	14175.1	14516.8	14927.8	15384.9	15873.9	16415.9	16985.5	17600.6	18184.4	18660.3	18916.4	18923.4	18679.3	18244.7	17686	17103.5	16572.2	16098.1	15705.6	15350.7	15045.7	14776.6	14501.9	14160	13744.6	13238.4	12685.4	12143.9	11665.9	11304.4	11052.6
7968.98	8186.64	8375.82	8608.32	8809.07	8987.98	9181.58	9402.26	9674.6	9952.48	10235.1	10591.9	11004.7	11493.9	12047.8	12601.2	13133.7	13586.8	13933.8	14177.7	14399.6	14654.8	14978.1	15357.7	15765.8	16195.2	16677.1	17145.9	17518.3	17711.7	17692.5	17492.4	17120.1	16653.8	16199.6	15808.9	15472.9	15191.2	14929.8	14674.3	14427.1	14166.7	13863.4	13470.7	12974	12428.3	11896	11413.1	11020.7	10693.5
7611.41	7843.25	8056.78	8330.98	8570.53	8805.45	9049.35	9311.93	9597.54	9895.45	10174.5	10461.3	10790	11143.7	11536.3	11967.6	12400.3	12844.8	13244.9	13573.1	13854.3	14161	14485	14803.6	15086.3	15356.8	15632.9	15915.5	16147.1	16317.9	16353.1	16258.3	16067.5	15807.4	15535.2	15257	14989.3	14730.8	14464	14193	13944.2	13661	13322.6	12899.6	12414.2	11910.8	11451.4	11036.4	10667.5	10346.8
7610.14	7802.66	7972.08	8166.19	8383.14	8594.27	8816.89	9043.03	9292.54	9572.99	9844.51	10123.5	10430.9	10756.6	11083.8	11448.6	11846.9	12267.3	12692.8	13093.2	13459.6	13822.4	14168.7	14465.6	14699.8	14874	14994	15078.7	15141	15180.5	15197.4	15155	15062.3	14913.3	14728.3	14538.3	14341	14129.2	13890.9	13633.3	13377.8	13093.1	12776.3	12433.6	12051.2	11640.9	11225.5	10814.5	10428	10102.1
7464.58	7684.22	7889.91	8084.04	8323.25	8552.16	8779.39	8963.07	9144.77	9369.24	9631.93	9909.53	10212.1	10508.7	10804.7	11136.7	11516.1	11929.7	12345.9	12740.4	13066.6	13323.7	13549.8	13770.1	13998.4	14218.3	14404.9	14520.5	14575.2	14575	14560	14513	14448.9	14355	14216.1	14024.1	13791.2	13521.8	13254.4	12979.5	12695.7	12402.6	12099.8	11797.8	11497.2	11204.6	10914.7	10620.1	10330.2	10035.4
7299.19	7536.29	7774.24	7985.29	8221.95	8454.55	8674.29	8849.7	8994.35	9150.89	9341.19	9539.92	9772.35	10038.7	10347.8	10696.2	11080.9	11473.8	11861.3	12225.1	12543.3	12828.5	13097.7	13385.6	13671.4	13922.5	14079.9	14138.4	14129.4	14098.6	14045.1	13982.5	13898.3	13792	13661.8	13482.3	13253.4	13014.2	12788.3	12556.2	12293.5	12017.3	11742.7	11471.3	11235.9	11011.3	10778.7	10525.7	10274.3	10001
7144.42	7359.57	7554.53	7737.04	7901.1	8106.55	8316.57	8512.51	8687.28	8869.36	9079.59	9347.82	9639.34	9946.26	10238.4	10510.1	10780	11050	11353.9	11665.9	11989.5	12304.9	12603.2	12841.4	13047.1	13182.1	13276	13326.6	13316.2	13274.6	13227.8	13182.9	13140	13073.8	12993.5	12892	12764.7	12580.9	12349.6	12130.6	11881.7	11616.6	11338.9	11084.3	10854.8	10653.3	10453.2	10244.1	9989.35	9691.56
6965.02	7154.67	7343.11	7532.16	7697.66	7888.56	8086.39	8255.67	8418.85	8605.08	8829.63	9106.86	9391.21	9658.85	9902.31	10157.1	10410.5	10662.8	10920.3	11205.2	11503.5	11803	12041	12223	12366.1	12459.9	12529.9	12564.3	12569.5	12552	12524.3	12504	12481	12455.5	12419.4	12366.2	12266.5	12118.4	11929.3	11696.9	11430.1	11159.3	10902	10674.3	10486.7	10319.6	10151.3	9943.27	9656.63	9336.88
6681.18	6856.6	7022.95	7190.74	7353.76	7505.02	7716.95	7930.36	8145.75	8374.57	8622.31	8878.49	9131.36	9354.47	9562.24	9760.31	10004.1	10265.5	10497.7	10748.6	11004.8	11244.6	11436.1	11569.4	11650.3	11671.8	11675	11680.2	11719.7	11754	11775.3	11776.2	11776.1	11795.5	11811.5	11779.3	11684.8	11514.9	11311.1	11106.6	10934.3	10798.9	10682.4	10556.6	10416.2	10248.7	10041.6	9769	9450.13	9111.35
6793.98	6982.01	7139.63	7273.59	7397.03	7501.85	7630.42	7792.09	7961.51	8149.6	8361.92	8589.08	8814.45	9040.49	9271.47	9483.15	9695.07	9901.58	10106.4	10297.8	10473.5	10597.8	10689.9	10792.6	10916.1	11038.6	11154.2	11225.5	11225.3	11159.3	11074.8	10995.7	10954.8	10959	10965.8	10943.1	10844	10684.9	10503.1	10354.2	10276.4	10250.9	10215.2	10136.6	10013.8	9854.93	9635.55	9383.58	9082.52	8763.43
6607.88	6791.53	6972.23	7152.48	7306.57	7438.81	7534.31	7648.36	7767.47	7913.51	8089.92	8295.47	8527.08	8784.29	9028.04	9255.25	9438.26	9604.16	9757.57	9895.35	9990.48	10082.9	10181.5	10329.8	10491.3	10634.6	10724.7	10772.7	10769.8	10732.3	10678.2	10620.7	10560	10488.3	10419.7	10360.5	10317.1	10282.7	10219.7	10133.8	10032.6	9923.26	9813.65	9714.4	9602.71	9461.84	9301.11	9127.2	8912.81	8670.25
6233.78	6468.76	6696.71	6897.32	7058.43	7218.07	7379.77	7512.55	7677.12	7836.68	7977.49	8098.85	8227.02	8387.78	8588.81	8830.48	9070.21	9277.45	9438.65	9555.54	9643.44	9719.42	9807.88	9917.53	10009.1	10054.2	10053.3	10053.6	10072.6	10103.7	10142.4	10167.4	10145.5	10090.8	10027.1	9988.88	9975.06	9947.14	9890.53	9794.42	9676.95	9582.43	9495.42	9405.96	9297.47	9140.34	8971.01	8794.65	8618.4	8418.11
6246.47	6365.87	6481.24	6608.73	6735.9	6870.67	7031.83	7182.1	7327.71	7515.03	7709.23	7882.7	8032.83	8196.25	8369	8545	8712.34	8852.48	9000.77	9148.72	9302.82	9426.71	9534.3	9608.11	9652.01	9668.92	9660.12	9632.51	9605.93	9594.13	9597.09	9594.1	9552.11	9492.79	9446.15	9448.71	9481.52	9496.81	9478.4	9430.48	9374.5	9312.3	9218.64	9087.27	8953.65	8803.18	8623	8414.59	8198.87	7993.9
6161.77	6259.56	6362.63	6498.61	6652.31	6804.86	6974.3	7135.71	7282.73	7388.35	7515.91	7665.51	7843.55	8036.47	8231.53	8434.55	8612.9	8766.17	8891.54	8998.27	9088.93	9182.86	9288.39	9391.82	9458.02	9486.05	9464.26	9407.13	9348.2	9311.5	9295.86	9293.07	9285.91	9273.54	9262.21	9262.16	9267.76	9257.73	9222.62	9177.61	9119.48	9037.61	8937.34	8805.49	8653.89	8450.13	8206.18	7973.44	7787.85	7672.58
6014.57	6124.68	6257.19	6420.26	6605.78	6765.28	6911.13	7043.38	7174.04	7289.57	7409.01	7586.69	7767.84	7939.13	8108.74	8278.15	8424.51	8542.93	8619.89	8664.57	8710.17	8771.37	8850.5	8927.59	8966.8	8972.59	8930.27	8890.3	8887.61	8940.1	9010.47	9051.77	9054.57	9008.27	8937.64	8870.63	8813.75	8787.82	8779.77	8784.29	8796.03	8805.1	8781.12	8679.73	8522.92	8314.69	8080.97	7865.42	7662.72	7503.46
5888.95	6016.41	6153.62	6293.29	6435.55	6552.94	6668.31	6796.93	6954.99	7130.06	7321.4	7504.79	7724.68	7917.78	8066.41	8170.07	8247.97	8322.54	8394.5	8452.61	8509.8	8573.38	8637.44	8707.2	8759.15	8781.39	8766.63	8750.81	8746.57	8765.32	8776.07	8782.99	8810.62	8836.28	8825.86	8774.23	8704.74	8644.58	8594.04	8545.8	8501.14	8442.16	8367.22	8256.64	8136.48	8018.16	7895.44	7756.14	7590.12	7429.1
5728.37	5864.38	6018.85	6170.21	6326.21	6468.17	6594.76	6726.36	6872.6	7035.11	7195.05	7334.43	7435.79	7549.82	7674.7	7801.79	7923.84	8017.13	8078.48	8114.78	8180	8250.86	8310.05	8355.38	8387.64	8410.57	8439.81	8478.09	8499.35	8507.55	8513.14	8526.54	8515.87	8490.44	8441.28	8362.11	8258.46	8168.3	8106.21	8070.75	8026.59	7952.93	7840.45	7713.11	7609.71	7520.59	7406.65	7293.72	7199.03	7089.32
5647.93	5753.03	5890.39	6084.15	6289.78	6449.49	6559.67	6638.98	6721.06	6825.98	6951.33	7093.46	7230.44	7335.89	7414.57	7503.88	7582.45	7650.14	7723.51	7799.03	7878.32	7942.79	8009.72	8053.32	8067.97	8079.82	8119.94	8146.08	8145.56	8126.58	8111.99	8113.21	8106.56	8096.66	8087.98	8085.64	8068.66	8029.58	7966.28	7887.64	7814.8	7747.34	7685.36	7608.43	7514.38	7379.14	7251.47	7130.12	7001.44	6904.24
5584.56	5654.5	5716.06	5877.65	6055.34	6201.75	6314.63	6416.17	6534.4	6668.18	6805.55	6938.24	7063.84	7185.17	7289.97	7370.99	7466.54	7566.23	7663.45	7756.1	7822.03	7850.61	7886.34	7924.01	7966.13	8017.12	8054.94	8041.09	7982.17	7920.17	7901.37	7921.26	7973.59	8017.14	8048.85	8058.05	8030.45	7964.12	7869.67	7763.22	7653.42	7580.08	7538.8	7470.51	7371.31	7264.92	7121.13	6995.98	6897.92	6814.82
5550.81	5612.36	5658.29	5732.75	5832.37	5945.77	6073.23	6208.64	6329.87	6426.64	6516.06	6613.54	6728.28	6858.64	7014.15	7186.11	7328.03	7422.63	7484.92	7521.73	7556.44	7586.75	7630.35	7682.18	7743.98	7784.51	7777.36	7738.41	7695.85	7708.67	7748.72	7767.52	7736.18	7676.63	7623.08	7578.38	7533.48	7482.77	7434.47	7378.41	7305.75	7219.65	7149.01	7090.7	7034.62	6984.11	6889.08	6767.2	6655.77	6647.99
5401.5	5489.54	5559.21	5643.17	5754.78	5875.27	5985.02	6093.91	6196.54	6275.64	6348.86	6469.69	6558.51	6631.89	6761.18	6901.37	7034.57	7154.28	7247.97	7306.73	7342.99	7363.93	7379.07	7410.06	7439.02	7452.05	7455.97	7455.92	7468.19	7496.31	7530.27	7544.42	7527.5	7449.29	7334.68	7229.78	7167.01	7146.44	7131.23	7101.18	7065.11	7028.54	6987.73	6921.09	6860.82	6819.41	6777.15	6729.63	6675.35	6637.85
5292.47	5425.25	5557.69	5741.87	5865.31	5968.8	6060.42	6110.03	6227.61	6343.23	6452.59	6548.09	6623.87	6664.2	6715.83	6798.92	6889.35	6984.47	7084.23	7177.67	7234.18	7256.1	7272.71	7303.56	7343.02	7383.79	7427.75	7456.23	7481.81	7489.38	7483.78	7464.66	7439.26	7406.75	7341.94	7250.7	7172.38	7116.98	7103.11	7093.88	7077.65	7051.57	6993.83	6876.17	6713.51	6576.99	6464.64	6382.46	6299.53	6185.68
5358.37	5461.15	5581.87	5676.58	5800.49	5905.35	6025.68	6153.49	6292.11	6430.22	6545.2	6639.94	6716.06	6785.02	6853.73	6930.42	6974.38	7004.57	7023.91	7049.73	7085.15	7126.07	7185.37	7251.74	7308.74	7353.31	7361.84	7358.49	7341.78	7154.13	7137.18	7260.39	7205.07	7198.94	7215.12	7239.23	7252.52	7281.87	7310.61	7312.69	7254.16	7130.18	6981.97	6846.37	6723.08	6594.45	6461.49	6311.47	6150.42	6002.22
[truncated: 10 more columns]

## Sheet: Muller Cells cellsmm2
11173.4	11172.3	11179.7	11228.6	11300.8	11378.4	11413.9	11463.2	11532.9	11625.7	11693.3	11742.8	11755.9	11780.6	11784.1	11814.3	11862.9	11911.8	11900.2	11878.9	11848.3	11828.2	11816.3	11804.3	11789.3	11789.7	11813.2	11848.6	11885.1	11598	11575.7	11823.3	11787.9	11793.4	11838.5	11885.6	11914.3	11916.3	11888.3	11896.9	11925.5	11996	12059.2	12081.1	12065.6	12041.9	12004.9	11946.4	11910.8	11808.9
11296	11332.1	11331.6	11327	11330.7	11363.3	11400.7	11418.6	11433.4	11459.2	11509	11592	11705.3	11832.4	11964.5	12076.2	12135.2	12108.1	12037.8	11980.3	11937.1	11873.3	11804.2	11763.3	11768.2	11829.7	11920.7	11993.9	12032.1	12017.7	11961.5	11929.6	11949	12009.3	12110.3	12195.8	12255.4	12286	12300.5	12334.8	12306.4	12277.9	12244.2	12223.7	12210.5	12216.2	12245.1	12272.9	12269.8	12231.8
11459.3	11537.1	11616.9	11654.7	11665.1	11681.5	11714.8	11744	11748.9	11740.9	11744	11779.3	11821.7	11857.2	11891.2	11918.8	11933.2	11949	11952.6	11981.1	12016	12040.8	12045.4	12054.5	12085.8	12153.1	12228.1	12240	12182.2	12081.3	11997.5	11998.2	12086.1	12206.8	12296.4	12343.5	12356.6	12350.9	12332.8	12294.2	12244.1	12210.9	12179.9	12161.9	12160	12170.8	12181.9	12210.4	12238.4	12238.8
11518	11541.8	11589.8	11614.6	11657.1	11712.6	11747.5	11755.9	11745.8	11738.9	11742.3	11765.6	11791.6	11834.4	11886.9	11954.1	11996.2	12049.5	12117.7	12191	12231.1	12257.7	12256.3	12245.5	12203.9	12152.7	12118.8	12086	12056.9	12029.4	12025.3	12051.3	12106.8	12164.9	12176.4	12153.8	12142.4	12152.5	12181.3	12217.1	12244.3	12276	12333.9	12361.7	12341.8	12247.7	12175.2	12130.1	12110.1	12110.3
11323	11342.5	11370.6	11384.5	11429.6	11519.9	11611.6	11673.1	11687.4	11686.8	11719.1	11785.9	11831.4	11857	11846.7	11816.4	11861.4	11933.1	11993.6	12020.9	12039.9	12040.7	12045.7	12059.2	12083.5	12148	12239.1	12341.3	12410.7	12417.2	12366.5	12300.3	12239.4	12201.8	12184.2	12193.9	12222.6	12274.9	12330.1	12377.9	12419.2	12450.3	12466.8	12440.7	12380.8	12323	12259.1	12220.7	12196.8	12219.2
11655.5	11621.1	11573.2	11532.3	11547	11622.3	11728.9	11852.3	11958.7	12034.2	12091.1	12127.6	12127.9	12079.9	12043.9	12067	12097.6	12125.4	12148.9	12184.2	12228.5	12243.9	12273.9	12325.8	12406.9	12464.3	12495	12487.4	12445.2	12411.5	12395.5	12393.7	12398.6	12405	12421.7	12482	12567.1	12665.6	12724.8	12707.9	12622.2	12542.8	12498.6	12487.4	12473.2	12462.9	12482.2	12494.1	12443.9	12386.3
11508.9	11527.5	11547.1	11574.4	11647.5	11721.7	11760.2	11787.3	11824.3	11899.4	12007.8	12154.3	12280.5	12400.8	12468.6	12456.6	12387.7	12312.5	12307.5	12386.7	12515.6	12646.2	12732.6	12787.3	12812.5	12820.4	12786.3	12730.4	12674.9	12619.3	12602.8	12637.7	12721.3	12768.9	12757.2	12702.4	12658.2	12675	12736.4	12810.5	12850.2	12851.2	12863.6	12898.3	12938.4	12919.5	12838.7	12730.1	12668.4	12577.1
11618.4	11615.3	11603.3	11573.4	11602.1	11649.4	11701.3	11755.2	11816.9	11896.3	11997.9	12110	12279.8	12399.4	12454.2	12496.5	12539	12564.1	12563	12530.3	12508.8	12517.7	12552.7	12620.5	12728.2	12834.5	12897.7	12911.5	12881.9	12823	12797.4	12853.6	12971.2	13051.6	13052.4	12974.9	12869.5	12757.7	12697.7	12691.4	12723.5	12774.3	12794.2	12781.9	12745.8	12712.9	12675.3	12644.8	12613.8	12634.4
11717.1	11825.4	11866.6	11864.2	11864.3	11871.9	11902.4	11983.9	12093	12182.4	12248.9	12367.7	12444.2	12477.4	12487.5	12502.8	12538.3	12599.2	12644.2	12662	12692.3	12756.6	12816.6	12903.2	12998.3	13096.5	13146.1	13154.3	13095	13019.8	12983.8	13019.6	13091.3	13149.7	13170.5	13158.9	13129.5	13065.2	12996.4	12964	12973.2	13019.8	13055.6	13076.9	13082.4	13072.9	13061	13035.6	12979.2	12911.6
12213.8	12205.1	12124.5	12039.4	11994.9	12008.2	12053.2	12124	12186	12204.8	12277.1	12340.8	12411.1	12506	12614.5	12705.2	12772.8	12837.3	12903.6	13002.7	13131.9	13249.6	13331.7	13370.4	13360	13303	13250.4	13140.3	13095.3	13141.6	13236.8	13338.3	13420.4	13442.5	13452.6	13449.8	13484.3	13505.1	13509.8	13462.4	13375.3	13258.1	13177.9	13165.5	13189.6	13150.4	13102.9	13042.2	12989.6	12934.1
12244.6	12167.7	12121.8	12094.1	12104.4	12138.7	12178.6	12197.9	12163.8	12175.5	12196.1	12237.7	12307.5	12394.8	12513.7	12668.7	12858.4	13045.6	13175.1	13266.1	13335.6	13390.8	13442.4	13453.6	13424.5	13365.4	13328.7	13313.1	13381.1	13521	13652.3	13746.3	13755.4	13674.7	13557.7	13463.7	13402.9	13373.2	13352.2	13317.1	13276.4	13243.4	13238.8	13261.6	13272	13210.5	13126.7	13041	12995.7	12980.2
12077.6	12069.3	12095.6	12137	12203.9	12278.2	12331.5	12306.2	12333.9	12381.8	12440.9	12508.3	12615.1	12745.9	12903.9	13089.5	13284.3	13474.3	13616.9	13704.5	13739.8	13751	13759.7	13776	13793.7	13813.5	13852.6	13911.8	14009.8	14107.1	14174.4	14177.6	14132.2	14071.3	14040.4	14048.2	14065.4	14084.3	14045.4	13992.1	13908.9	13840	13764	13694.1	13582.7	13490.1	13444	13403.5	13372.5	13365.7
12177.1	12208.4	12253.9	12299.2	12337.6	12376.5	12377.1	12447.4	12548.8	12650.2	12756.3	12852.8	12956.8	13061.2	13161.3	13256.6	13382.3	13546.6	13733.3	13883.8	13988.2	14075.2	14191	14341.7	14511.7	14650.8	14740.7	14784.7	14771.2	14704.6	14606.7	14507.5	14459.4	14469	14469.9	14446.7	14439.9	14424.6	14389.7	14323.8	14241	14159.2	14097.7	14038.9	13963.1	13847.6	13725.4	13627.1	13557.4	13504.1
12423.1	12443.8	12454.2	12466.9	12511.5	12563	12630	12729.7	12805	12853.6	12898.6	12961.8	13041.7	13121	13192.7	13298.3	13474.8	13707.9	13960.9	14180.2	14411.1	14639.5	14850.3	15036.6	15196.3	15306.6	15386.4	15411.4	15352.3	15238.5	15126.8	15054.9	15057.9	15058.5	15034.9	14968.2	14844	14725.1	14609.8	14511.5	14394.9	14292.6	14204.3	14141.9	14108.6	14053.4	13952.6	13832.5	13739.3	13668.8
12459.4	12482.6	12452.5	12414.3	12411	12438.2	12600.1	12780	12952.1	13087.5	13213.4	13364.6	13538	13721.2	13891.8	14035.7	14161.4	14259.5	14367.3	14532.4	14773.5	15015.4	15212.9	15324.8	15369.8	15417.9	15523.2	15681.6	15816.8	15895.4	15911.1	15905.1	15877.9	15826.5	15747.7	15623.4	15476.9	15334.7	15225.7	15113.9	14970.9	14799.7	14627.2	14431.5	14229.9	14024	13863.9	13744.5	13675.3	13612.3
12412.3	12424	12422.9	12449.6	12500.5	12644.8	12797.8	12941.5	13068.6	13171.3	13281.8	13429.4	13634.9	13887.3	14183.1	14479.6	14735.5	14940.2	15116	15286.1	15455.6	15586.6	15690.9	15794.1	15925.2	16110.5	16315.7	16537.2	16734.9	16876.7	16897.7	16816.1	16684.4	16548.2	16430.7	16320	16183.9	16019	15792.6	15513.7	15208.1	14929.2	14710.3	14532.8	14359.2	14196.3	14055.3	13917.4	13752.3	13571.6
12459	12485.8	12525.5	12583.8	12667.2	12833.3	12971.7	13072.5	13185.9	13309.5	13443.7	13560.7	13677.8	13854.8	14140.3	14505.8	14896.1	15261	15568.7	15862.8	16147.5	16419.7	16647.1	16878.1	17131.5	17403.1	17648.6	17858.5	18020.6	18078.3	18027.5	17869.4	17657.4	17453.3	17266.1	17107.9	16944.3	16720.2	16417.3	16077.3	15726.1	15390.1	15069.2	14817.7	14641.6	14479.8	14316.8	14149	13965.4	13777.7
12337.1	12409.2	12531.3	12619.4	12793.4	13016.8	13221.1	13393.7	13550.6	13699.2	13849.9	13967.3	14061.7	14186.3	14358	14611.4	14964.1	15422.5	15926.8	16457.2	16983.5	17400.2	17731.2	17979.8	18207.7	18419.8	18640.2	18833.9	18967.9	19011.2	18998.9	18903.8	18785	18646.3	18518.7	18366.8	18173.7	17927.9	17595.2	17217.1	16760.7	16263.8	15748	15254.4	14860.9	14533.6	14273.6	14079.8	13957.7	13895.7
12545.6	12687.7	12804.4	12865.1	13002.3	13170.2	13339.6	13503.6	13646.4	13804.3	13939	14078	14236.8	14421.8	14636.9	14950.2	15382.4	15899.1	16483.4	17072.2	17617.2	18093.7	18497.8	18828	19118.2	19333.9	19519.6	19675.6	19810.1	19905.7	19958	19965.9	19888.5	19736.5	19515.7	19283.5	19007.3	18707.8	18359.8	17972.2	17518.7	16960.6	16348	15748.7	15211.7	14767.2	14448.5	14225.4	14098.1	14046.1
12655.8	12796.9	12919.6	13016	13099.1	13156.7	13217.5	13320.7	13470.8	13679	13890.8	14095.3	14341.3	14632.8	15010	15456.6	15944.3	16443	16978.7	17555.7	18147.3	18754.6	19309	19796.4	20198.8	20516	20792	21031	21197.9	21294.4	21343.5	21339.5	21232.2	21052.5	20790.3	20437.7	20003	19519.7	19037.4	18595	18167.1	17689.4	17135.2	16548.8	15939.7	15373.2	14899.2	14532.1	14254.6	14076.5
12572.5	12594.6	12612	12740.8	12845.4	12911.5	12982.1	13134.4	13403.5	13691.2	13986.1	14318.3	14706.6	15140.6	15597.4	16090.4	16598.7	17127.7	17684	18251.4	18842.4	19441.6	20069.8	20720.6	21377.2	21970.8	22481.4	22856.4	23088.1	23161	23127.5	23017.4	22873.5	22623.4	22268.9	21760.9	21176.1	20565.5	19942.5	19322.9	18715.8	18114.8	17523.9	16939.2	16404.2	15900.7	15434.6	15042.1	14682.9	14364.9
12579.3	12411.6	12302.1	12354.1	12478.2	12653.8	12837.1	13051.9	13308.7	13585.6	13902.4	14309.8	14787	15336.9	15921.9	16482	17010.4	17513.3	18039.8	18617.5	19272.3	20013.3	20807	21673	22580.7	23364.2	23985.9	24422	24699	24811.9	24757.2	24579.4	24317	23935.2	23399.1	22720.3	21940.5	21194.7	20522.2	19906.1	19315.8	18738.8	18149	17536.9	16914.2	16311.6	15751.5	15297.3	14934.9	14634.5
12676.7	12568.9	12521.7	12539.6	12605.5	12752.5	12945.9	13185.7	13443.4	13675	13958.8	14293.6	14699.3	15179.3	15743.8	16388.1	17101.5	17850.1	18590.4	19278.8	19943.4	20649.1	21435.9	22365.4	23390.6	24417.2	25402.5	26269.8	26931.2	27265.1	27234.8	26914.4	26496.9	26008.1	25335.6	24429.8	23386.8	22379.6	21476.5	20698.5	20001.5	19334.2	18656.4	17964.5	17240.1	16522.3	15874.2	15379.2	15042.4	14814.7
12482.3	12433.9	12451.3	12501.3	12583.9	12694	12842.5	13076	13377.1	13726	14160.9	14604.5	15065.2	15578.3	16137.8	16709	17278.1	17913.3	18618.8	19337	20060.7	20861.8	21791.5	22869.6	24120.1	25396.8	26678.3	27745.3	28513.2	28882.2	28887.7	28616.3	28156.8	27566.6	26767.1	25774.2	24609.7	23450.4	22337.5	21284.1	20361.2	19544.2	18835.3	18244.6	17698.4	17154.1	16572.6	15989.5	15468.2	15021.3
12192.4	12167.7	12301.1	12467.1	12657.4	12839.6	13003	13196.9	13441.5	13782.8	14214	14661.9	15120.1	15624	16157.1	16706.1	17263.3	17921.1	18703.6	19565.3	20533	21613.5	22760.7	24001.8	25372.9	26740.6	28199.8	29516.8	30545.8	31089.9	31005.7	30445.5	29630.2	28695.8	27700.1	26631.9	25425.7	24290.4	23196.8	22102.8	21067.7	20140.9	19360.8	18719.3	18135.1	17547.4	16917	16268	15664.6	15128.9
12337.2	12335.4	12446.5	12534.5	12636.4	12769.3	12944	13189	13461.9	13833.3	14267.5	14722.1	15176.8	15644.7	16128.4	16680.3	17297.3	18018.4	18844.9	19726.1	20759.1	21937	23216.4	24597.4	26121.7	27561.1	28935.2	30150.4	31102.6	31657.6	31661.6	31214.3	30463	29601.8	28727.4	27750.7	26490.4	25232.4	24011.9	22828.8	21759.2	20821.7	19995	19248	18544	17825.3	17084.6	16366.4	15771.9	15270.2
12555.4	12506	12557.2	12605.7	12697.2	12839.8	13073.6	13368.9	13709.5	14099.6	14507	14917.4	15358.4	15833.1	16358.4	16924.4	17550.3	18247.4	19050.9	20008.3	21152.9	22492.2	23847.8	25220.3	26574.2	27770.4	28922	29731	30058.7	29833.4	29611.3	29591.5	29450.3	29021.1	28343.3	27540.7	26511.8	25443.3	24352.5	23173.5	22026.3	20924.6	19944.9	19065.6	18321.8	17604.9	16972	16443	16078.6	15798.4
12624.4	12573	12644	12729.6	12836.6	12987.3	13222.2	13560.1	13914.6	14239.8	14485	14711.7	15048.5	15551.3	16232.2	16983.1	17742.6	18486.6	19259.9	20154.7	21221.6	22443.4	23708.7	24959.9	26151.9	27091.7	27574.6	27082.5	24424.3	21503.5	21462.7	23895.9	26516.6	27638.4	27688.1	27117.7	26193.2	25231.4	24227	23140.1	22060.5	21089	20246.1	19488.1	18792.6	18126.4	17441.1	16805	16254	15852.7
12396	12391.4	12522	12696.1	12891.9	13108.7	13337.8	13567	13787.6	14041.6	14355	14748.8	15250.7	15832.6	16489	17169.4	17869.4	18624.4	19498.9	20556.7	21766.4	23039	24243.5	25361.7	26328.2	26807.4	26102.3	22586.8	14434.4	7377.11	7103.3	13477.4	21185.5	25229.4	26579.3	26752.4	26249.5	25439	24412.5	23238.6	22096.8	21162	20374.2	19689	18994.5	18312.7	17636.9	17021.4	16472.5	16007.3
12597.5	12576.4	12615.6	12679.3	12831.9	13071.9	13341.8	13580.3	13767.6	14043.1	14379.7	14848.5	15424.4	16023.4	16664.9	17330.3	18097.1	18969	19957.5	21114.7	22364.6	23659.6	24837.9	25883.4	26638.9	26541.5	24735	18539	6826.24	1570.77	1328.99	5620.07	16368.6	23183.8	25880.6	26485.6	26052	25159.7	24111.8	22930	21839.9	20886.5	20078.5	19366	18695.8	18038.1	17371.7	16769.1	16267.2	15894.5
12926.5	13017.7	13139.5	13234.2	13322.8	13417.7	13564.6	13762.5	13987.5	14302.8	14668.7	15123.5	15659.5	16245.8	16903.7	17615.3	18434.6	19327.4	20296.3	21391.9	22589	23824.6	24951.7	25932	26538	26235.5	24040	17572.6	6265.47	1348.03	1194.67	5427.43	16338.4	23164.7	25723.6	26315.6	25904	25069.8	24068.3	22947.2	21907.9	20984.9	20211.1	19494.1	18794.9	18052.7	17270	16582.3	16047	15686.9
12704.9	12849.9	13106.3	13305.2	13432.8	13511.4	13598.3	13800.7	14102.3	14544	15034.8	15540.6	16053.1	16569.3	17154.6	17822.1	18533.3	19302.7	20138.2	21098.5	22197.9	23439.8	24661.7	25812.3	26708	26952.4	25933.6	22137.4	13980.9	7214.45	6948.94	13117.5	20668.7	24694.2	26133.1	26384.2	25971.4	25259.7	24357.6	23299.6	22274.2	21318.6	20503.1	19705.4	18935.6	18145.5	17382.5	16688.7	16152.7	15794.7
12893.7	12971.6	13118.2	13253.6	13381.8	13541	13720.1	13945	14208.8	14551	14949.7	15380.4	15855	16389.3	17036.2	17765.4	18551.4	19359.9	20142.3	20931.2	21819.3	22908.5	24140.3	25459.3	26777.8	27730.5	28032.6	27120.2	24335.7	21004.6	20434.8	22427.1	24878.8	26242.4	26604.7	26299.8	25513.5	24592.5	23603	22611.9	21705.3	20912.6	20173	19428.6	18729.6	18028.9	17305.5	16601	15982.7	15522.7
12888.5	12958.9	13138.2	13311.1	13480	13657.1	13854.2	14069.3	14330.6	14646.1	15034.7	15472.2	16012.1	16605	17225.4	17821	18420.8	19045.6	19744.5	20554.8	21614.7	22907.8	24328.9	25792.4	27256	28584.7	29749.4	30353.3	30163.8	29364.2	28617.4	28295.4	28107.2	27788.4	27137.6	26273.6	25116.2	23972.2	22907.5	21957.9	21131.5	20460.9	19826.4	19175.5	18479.9	17747.6	16994.5	16302.4	15759.5	15363.2
12987.1	12999.3	13113.6	13196	13306.4	13464.6	13704.4	14028.3	14364.2	14757.1	15183.9	15633.8	16135.3	16653.9	17168.9	17705	18263.8	18850.3	19503.1	20295	21313.7	22618	24027.3	25532.6	27070.1	28458.2	29684.5	30598.8	31093.6	31149.7	30836.6	30199.4	29325.8	28335.7	27308.6	26265.2	25086.6	23988.5	22997.6	22078.7	21249	20499.5	19754.8	18995.4	18232.3	17472.2	16767.4	16159.7	15693	15351.9
12820.5	12774.8	12831.5	12898.4	12987.9	13148	13392.4	13702.6	14029.6	14377.8	14790.5	15256.3	15810.7	16428.3	17045.5	17645.6	18206.4	18764.1	19381.4	20051.2	20839.1	21843.2	23030	24427.1	25927.2	27350.3	28654.8	29785.5	30629.3	31126.3	31117.9	30622.4	29771.2	28678.6	27412.4	26107.4	24813.4	23628.1	22582.1	21605.6	20768.1	19977.8	19258.6	18570.9	17937.6	17308.4	16704.8	16138	15654.6	15266.8
12860.2	12825.7	12885.1	12991.4	13142	13329.2	13520.6	13753.3	13971.9	14212	14499.6	14881.3	15380.7	15967.5	16580	17201.9	17807.4	18458.7	19142.1	19862.2	20535.5	21292.9	22123.8	23117	24295.7	25547.9	26841.4	28032.7	28989.6	29511.5	29460.4	28950.1	28097.8	26988.6	25716.1	24487.8	23387.4	22468	21694.8	20959.1	20248.1	19497.5	18690	17902.1	17193.2	16601.4	16110.8	15703.9	15400.7	15163.2
12928.5	12988.9	13062.3	13152.8	13221.9	13293.5	13361.2	13493	13682.7	13920.8	14277.7	14744.9	15260.9	15790.9	16361.5	16937.4	17501.5	18058	18609.1	19186.4	19846.9	20623.6	21471	22363.7	23325.5	24305.7	25323	26263.3	27015	27416.9	27427	27042.5	26350.5	25445.9	24474.6	23547.5	22679.6	21918.5	21207.9	20570	20000.7	19452.5	18851.9	18197	17468.5	16724.1	16037.3	15471.9	15094.5	14894.3
12918.7	12981.2	12996.6	13055.4	13091.8	13123.7	13163.2	13256.9	13434.9	13630.3	13850.5	14192.4	14633.4	15203.7	15891.4	16614.8	17350.8	18023.7	18596	19065.5	19532.9	20064.9	20697.3	21410.2	22160.8	22926.1	23743.4	24514.6	25116.8	25429.2	25401.7	25079.7	24477.6	23710.1	22932.3	22221.4	21570.8	20991.7	20441.5	19905.5	19400.9	18906.8	18390.7	17796	17106.4	16393.4	15735.6	15176.4	14767	14470.9
12423	12522.9	12589.2	12724.1	12827.1	12947	13062.3	13216.2	13411.5	13631	13840.4	14080.2	14399.3	14777.7	15236.7	15778.7	16356.8	16986.5	17593.1	18136.9	18645.3	19209.2	19807	20403.1	20950.2	21468.6	21976.1	22468.4	22860.7	23136.2	23186.1	23018.2	22683.1	22221.3	21718	21187.3	20659.1	20143.2	19620.2	19101.2	18632.8	18145.8	17618.5	17015.5	16367.6	15731.4	15185.7	14728.2	14357.7	14074.9
12514.2	12553.5	12553.7	12570.2	12645.2	12735.1	12824.5	12930.5	13078.2	13275.4	13473.8	13699.4	13983.2	14314.2	14672.6	15108.5	15618.2	16187.9	16795.5	17399.7	17985.2	18587.8	19180.7	19714.8	20166.1	20526.8	20796.9	20997.1	21140.8	21225.3	21249	21160.4	20974.2	20685	20325.7	19944.5	19544.9	19127.2	18679.8	18217.3	17777.8	17325.1	16859.6	16391.6	15903.7	15409.9	14938.2	14497.5	14111.4	13826.3
12375.6	12466.5	12530	12550.8	12663.4	12782	12878.8	12923	12973.9	13092.2	13276.6	13496	13766.4	14048.4	14351.8	14727.6	15191.6	15727.7	16294.2	16858.5	17356.2	17781.8	18177.5	18573.3	18984	19379	19718.5	19945.1	20067.9	20092.3	20071.6	19982.3	19846.7	19650.2	19376.1	19018.8	18601.8	18140	17689.3	17240.5	16799.4	16369	15951.9	15563.3	15204.3	14883.1	14591.1	14316.4	14068.9	13832.7
12208.9	12337.4	12460.3	12513.6	12627.2	12755.3	12843.9	12877.3	12875.1	12897.3	12980.4	13089.9	13261.9	13497.3	13809.1	14193.3	14647.1	15134.3	15637.5	16132.2	16587.8	17017.8	17439.1	17894.3	18352.9	18764.1	19042.5	19175.3	19201	19178.7	19105.8	19001.2	18849.8	18653.2	18412.7	18099	17717.5	17327.8	16964.5	16604.9	16222.5	15843.1	15489	15163.1	14909.5	14694.5	14492.4	14284.3	14097.5	13897.3
12063.9	12165.5	12228.4	12246.9	12258.1	12355.4	12439.8	12511.7	12558.6	12620.4	12732.4	12936.5	13184.5	13467	13745.2	14013.9	14299.9	14606.2	14977.7	15379.6	15815	16256	16686.7	17047.2	17370.7	17600.9	17772.3	17878	17891.1	17849.2	17786.3	17711.9	17627.7	17501.6	17349.1	17164.2	16945.4	16657.2	16315.1	16001.2	15664	15324.3	14988.2	14703.6	14473.6	14302.1	14153.4	14011.7	13824.4	13590.6
11880.4	11949.8	12012.3	12051.4	12073	12155.4	12228.8	12267.1	12302.2	12373.7	12508.2	12725.4	12961.8	13186.6	13392.4	13629.3	13881.2	14149	14441.5	14787.2	15166.8	15562.4	15888.7	16150.4	16366.9	16520.6	16641.7	16711.5	16735.8	16721.7	16684.9	16648.6	16600.7	16542.9	16466.9	16367	16207.9	15991	15729	15421.7	15084	14757.5	14466.4	14232.9	14071.5	13956.8	13858.8	13723.7	13493.6	13226.8
11518.7	11578.1	11617.9	11637.2	11668	11700.3	11807.9	11922.8	12042.4	12180.9	12351.6	12540.6	12732.8	12893.9	13046.6	13200.3	13430.5	13699.3	13944.1	14228.8	14534.7	14832	15077	15254.1	15368.9	15409.2	15426.6	15445.5	15507	15557.4	15585.6	15581.8	15572.4	15585.8	15593.6	15539.1	15406.3	15180.9	14919.7	14669.2	14474.6	14344.2	14255.7	14172.3	14087.3	13983.3	13841	13621.9	13348	13052.2
11845.7	11926.6	11951.2	11914.1	11881.4	11841.2	11822.3	11862.6	11918.1	12001.3	12125.2	12276.3	12431.9	12597.3	12779.5	12946.7	13126.9	13313	13510.5	13703.6	13889	14018.4	14116.7	14237.8	14393.2	14552.6	14706.1	14802.7	14805.1	14719.7	14608.2	14502.3	14445.8	14448.8	14456.6	14428.8	14305.7	14110	13893.1	13730.7	13675.1	13703.7	13734.6	13724.7	13671.2	13583.8	13426.4	13234.7	12981.6	12707.4
11657.7	11742.3	11816.3	11865	11888.4	11896.1	11828.6	11799.6	11783.4	11809.2	11885.7	12010.4	12178.5	12389.4	12588.7	12774.1	12909.5	13033.7	13153.6	13265.3	13332.4	13407.6	13502.5	13671.9	13865.6	14041.3	14151.7	14209.8	14203.3	14152.7	14081.3	14006.6	13929.2	13839.7	13757.6	13692.8	13655.1	13636.7	13589.6	13523.7	13449.4	13377	13318	13287.2	13253.7	13193.6	13118.3	13035.6	12904.2	12738.3
11133.4	11326.1	11496.9	11594.1	11640.6	11702.3	11747.9	11753.6	11811.5	11860.5	11886	11889.5	11911.3	11988.6	12131.4	12339.2	12552.4	12729.8	12854.7	12930.8	12979.4	13023.4	13095.3	13204.4	13296.5	13334	13316.7	13306	13324.2	13362.1	13413.3	13449.7	13427.6	13366.3	13298.1	13269.6	13281	13281.2	13252.6	13182.6	13095.1	13050.5	13028.9	13017	12991.8	12910.4	12822.2	12733.1	12652.3	12542.5
11299	11292.6	11277.2	11262.9	11265.8	11299.3	11357.6	11402.7	11442.1	11544.1	11658.4	11744.8	11801.8	11885	11988.8	12105	12217.4	12301.3	12406.6	12521.5	12654.7	12756.6	12847.2	12901.2	12922.6	12915.9	12882	12829.4	12783.9	12763.2	12767.2	12768.2	12722.3	12658.8	12618.3	12650.4	12731.2	12796.7	12826.6	12828.3	12830.5	12836	12810.1	12743.2	12683.9	12610.7	12503.8	12362.7	12215.8	12088.9
11293.2	11255.2	11225.5	11234.1	11289.2	11358.2	11435.8	11503.7	11549.1	11527.8	11545.4	11601.4	11704.7	11834.7	11972.9	12128.5	12255.5	12355.1	12424.7	12478.4	12520	12576.3	12659.3	12748.1	12793.8	12796.4	12739.9	12643.3	12551.4	12495.8	12474.8	12477.4	12480.4	12483.1	12494.5	12528.9	12579.7	12617.5	12630.7	12642.2	12646.5	12628.8	12596.3	12529.5	12443.8	12290.8	12084.6	11898.6	11786.6	11786.1
11173.6	11167	11198.4	11262.8	11380	11466.4	11510.5	11536.4	11561	11559.9	11569	11672.4	11784	11884.6	11987.7	12096.6	12178.8	12228.9	12229.3	12194.4	12171.5	12180.6	12225.4	12276.3	12282.6	12252	12164.2	12087.9	12069.8	12133.9	12229.4	12292.8	12311.2	12270.5	12204.2	12150.9	12119.7	12138.9	12192.2	12275	12379.4	12492	12569.9	12547.7	12454.2	12292.2	12096.9	11932	11789.4	11716.5
11093.2	11127.4	11175.8	11207.9	11259.3	11283	11286.1	11316.4	11395.8	11498.9	11628.3	11745.9	11921.9	12058.6	12132	12144.6	12127.5	12114.8	12107.8	12090.7	12082.2	12092.5	12114.3	12153	12174.4	12163.4	12110.1	12063.9	12042.1	12059.8	12074.6	12092.2	12146.4	12206.3	12225	12195.3	12149.6	12124.4	12121.7	12133.3	12160.1	12176.6	12179.8	12140.2	12094.7	12059.4	12024.6	11970.5	11879.5	11799.4
10938.1	10998.7	11089.1	11152.1	11236.7	11310.3	11339	11380.3	11446.3	11535.5	11621.2	11675.7	11673.9	11697.4	11743.3	11798.4	11852.4	11870.8	11850.7	11803.3	11807.5	11828.9	11844	11848.1	11841.4	11830.6	11837.5	11865.6	11878.4	11881.2	11889.1	11916.3	11918.5	11908.5	11873.8	11805.4	11710.7	11641.9	11621.5	11649.8	11675	11666.5	11609.2	11537.2	11507.9	11507.5	11475.6	11450.9	11460.2	11450.4
10941.5	10951.6	11019.7	11171	11353.7	11465.1	11470.3	11427.1	11391.5	11393.5	11432	11500.3	11562.9	11579.3	11559.3	11562.7	11556.6	11541.7	11543.5	11556.7	11583.8	11597.6	11625	11627.1	11595	11568.1	11590.5	11601.6	11583.4	11547.6	11526.9	11537.4	11545.3	11557.2	11579.8	11620.4	11649.3	11653.9	11631.9	11597.5	11580.1	11579.1	11594.8	11596.2	11578.9	11504.1	11446	11402.5	11351.1	11354.5
10979	10928.1	10861.2	10966	11111.4	11211.3	11233	11238.8	11274.7	11334.2	11400.8	11461.3	11512.6	11560.6	11586.5	11580.6	11603.9	11640.3	11679.8	11719.7	11727.2	11687.6	11669.3	11662.6	11669.9	11699	11717.8	11670.5	11567	11468.2	11441	11478.8	11572.5	11662.8	11745.3	11804.5	11819.3	11784.4	11716	11639.1	11564.6	11552.8	11598.1	11610.1	11581.1	11546.7	11457.5	11402	11394.7	11416.4
11076.5	11014.3	10922.3	10870.8	10882.1	10933.2	10993.5	11070.7	11121.9	11127.6	11123.2	11135.7	11180.3	11253.7	11371.1	11517.9	11620	11652.5	11641.4	11598.8	11561.7	11526.7	11522.1	11538.2	11576.3	11591.2	11544.2	11459.3	11378.3	11388.2	11447.4	11484.3	11456	11394.7	11350.8	11328.7	11314.9	11299.3	11295.4	11289.4	11265.8	11228.8	11222.9	11243.6	11275.1	11322.4	11303.6	11244.9	11206.8	11348.4
10942.3	10941.8	10903.7	10878.2	10919.8	10991.4	11026.7	11063.8	11089.9	11072	11046.9	11107.1	11115.1	11101.2	11184.9	11289.7	11386.8	11466.6	11510.5	11505.9	11473.9	11426.5	11380.3	11367	11357.7	11332.9	11303.1	11276.3	11277	11310.4	11361.6	11392.1	11384.6	11293	11154.4	11038.2	10994.1	11021.5	11065.4	11096	11125.5	11162.1	11199.7	11203.1	11223.4	11281.2	11344.4	11405.1	11460.2	11549.7
10885.8	10984.3	11077.6	11253.4	11320.5	11362.3	11366.4	11297	11354.7	11405.6	11446.5	11465	11452.4	11383.8	11340.4	11355.6	11388.2	11434	11493.1	11547.9	11550.4	11505.7	11462.7	11450.3	11458.4	11477.1	11509.3	11526.2	11547.5	11549.9	11541.3	11521	11500	11476.7	11412	11314.4	11244.6	11217.2	11263.1	11326.4	11387	11440.1	11449.4	11366.4	11212.9	11105.9	11042.9	11035.1	11029.8	10973
11191.6	11232.8	11307.7	11312.7	11388.8	11440.2	11505.8	11588	11689.2	11785.3	11839.3	11858.8	11848.5	11830	11816.2	11821.4	11776.8	11716.1	11645	11592.7	11564	11552.2	11579.4	11625.4	11662.8	11688.8	11666.1	11633.7	11589.2	11284	11257.3	11460.7	11391.1	11408	11469.1	11551.9	11626.6	11734.9	11851.4	11935.4	11928.8	11821.2	11678.3	11560.6	11467.7	11369.2	11266	11134.7	10984.5	10857.1
[truncated: 10 more columns]
